# Supplementary material for: A Novel Cys2His2 Zinc Finger Homolog of AZF1 Modulates Holocellulase Expression in Trichoderma reesei
Source: mSystems. 2019 Jun 18;4(4):e00161-19. doi: 10.1128/mSystems.00161-19 (PMC6581689; doi:10.1128/mSystems.00161-19)
Supplement: TABLE S3 [file mSystems.00161-19-st003.xlsx]

## Sheet: Table S3
gene	BC_TU6/G_TU6	BC_Delta/G_Delta	G_Delta/G_TU6	BC_Delta/BC_TU6	BC_TU6/G_TU6	BC_Delta/G_Delta	G_Delta/G_TU6	BC_Delta/BC_TU6	BC_Azf1	BC_wt	Glu_Azf1	Glu_wt	Name
112392	11.0104	8.98859	-1.20469	-3.22646	2.2026e-75	2.30685e-28	0.37988	6.48881e-18	32.148	260.813	0.0569671	0.136537	4-xylanase XYN5
110666	10.9424	10.7764	-1.17551	-1.3415	1.07043e-212	3.05234e-95	0.1638	4.11332e-54	63.2677	152.061	0.0349319	0.0824661	ferric reductase
69944	10.7706	11.6199	-2.22472	-1.37547	2.62372e-57	8.06308e-22	0.240538	2.36711e-12	12.3304	27.3735	0.00286514	0.0184125	GH31 ?-xylosidase/?-glucosidase
123232	10.6418	10.2822	-1.26376	-1.62338	1.18436e-42	4.33834e-39	0.251459	0.0913082	1210.2	3589.91	0.938641	2.25455	4-glucanase
120961	10.5866	10.376	-1.54671	-1.75723	2.39961e-37	1.17686e-35	0.171082	0.0877924	2510.58	7873.63	1.75469	5.12583	GH61 polysaccharide monooxygenase CEL61b
120312	10.5101	10.5303	-1.32554	-1.3053	3.22777e-42	6.09654e-42	0.214868	0.189459	1331.33	3030.28	0.830254	2.08151	4-glucanase EGL2/CEL5a
72567	10.5051	10.5207	-1.39863	-1.38298	1.35194e-42	1.48343e-42	0.181563	0.159599	2959.31	7146.56	1.86645	4.92088	GH6 Cellobiohydrolase CEL6A/CBH2
73632	10.5031	10.9237	-1.51097	-1.09035	9.55175e-42	1.03166e-43	0.158487	0.289713	1218.13	2439.44	0.592278	1.68681	CE5 acetyl xylan esterase AXE1
69957	10.4807	10.2527	-1.01269	-1.24061	2.0931e-61	7.463e-32	0.531805	3.86037e-07	20.7246	39.5738	0.0137833	0.0302318	MFS permease
73638	10.4648	10.4447	-1.0379	-1.05806	6.52444e-44	2.63332e-43	0.341003	0.291832	1699.55	3323.33	1.14715	2.35711	CIP1
123940	10.441	10.3473	-1.63589	-1.72966	1.25545e-43	4.91286e-39	0.129512	0.054014	184.511	583.145	0.136053	0.423867	GH115 methylglurunoyl esterase CIP2
73643	10.4332	10.5762	-1.07776	-0.934812	2.67765e-66	2.67131e-67	0.199944	0.240274	2082.58	3859.53	1.32395	2.79778	GH61 polysaccharide monooxygenase CEL61a
120229	10.4192	9.82032	-0.901512	-1.50035	5.53762e-43	3.7293e-37	0.440174	0.107864	256.121	720.696	0.28369	0.529497	4-xylanase XYN3
121418	10.2738	9.4053	-0.244216	-1.11273	2.05159e-39	4.34644e-33	0.86474	0.277575	429.623	882.409	0.60234	0.718902	lipase G-D-S-L
56996	10.2608	10.7665	-1.95518	-1.4495	1.71739e-49	2.33268e-41	0.0709201	0.0722844	140.219	339.536	0.0715261	0.284108	GH5 ?-Mannanase MAN1
121127	10.24	10.4137	-0.897872	-0.724118	1.9451e-78	8.18863e-80	0.245987	0.325215	775.234	1186.82	0.527699	0.984495	GH3 ?-xylosidase BXL1
123818	10.2195	10.0065	-1.06799	-1.28101	1.48631e-62	7.07903e-60	0.204882	0.093811	7481.32	17203.6	6.88538	14.4389	4-xylanase XYN2
76210	10.1564	7.26998	0.647807	-2.23861	2.14131e-113	4.03573e-85	0.436071	3.64103e-40	27.4012	115.899	0.160917	0.110632	GH62 ?-L-arabinofuranosidase ABF2
54219	10.1211	9.85982	-1.33135	-1.59264	1.7686e-103	5.53928e-41	0.274483	3.87058e-59	51.9473	160.443	0.0563818	0.15689	CE5 acetyl xylan esterase
80659	10.0163	9.55692	-0.137071	-0.596485	1.81503e-73	2.13843e-65	0.905059	0.351116	64.5578	89.414	0.0790603	0.0903199	alcohol oxidase AOX1
58521	9.92431	9.07696	-1.92596	-2.77331	5.87554e-30	3.06046e-19	0.176843	0.00312866	53.683	322.324	0.0891011	0.340711	SAM (and some other nucleotide) binding motif
58580	9.88894	8.23981	-1.08291	-2.73204	2.0597e-177	1.06713e-97	0.0490169	5.81578e-18	83.3046	505.912	0.252078	0.547538	?-ketoglutarate dependent (FeII) oxygenase
104422	9.73714	5.815	2.19815	-1.72398	2.19069e-15	2.55989e-16	0.2523	2.60387e-09	3.8199	10.2726	0.0554192	0.0109025	unknown protein
110665	9.6519	8.89467	-0.00779681	-0.765026	2.80875e-15	3.79851e-13	0.99792	0.00709743	6.46996	11.1752	0	0	orphan protein
54227	9.55585	11.2554	-0.441162	1.25843	7.06746e-183	1.47929e-241	0.409673	0.00027088	1693.98	768.031	0.757448	1.02702	short-chain dehydrogenase/reductase
106164	9.51554	10.3558	-1.10684	-0.266541	4.8332e-133	8.10566e-77	0.235218	0.0277832	77.6622	90.9594	0.0598274	0.12765	short chain dehydrogenase/reductase
111849	9.20552	8.72289	-0.198187	-0.680812	0	0	0.541189	0.000257775	569.611	862.928	1.27655	1.48427	4-xylanase XYN4
123992	8.91973	7.9807	-0.290445	-1.22947	0	0	0.284249	2.3548e-10	1448.68	3085.62	5.2143	6.38941	swollenin
3405	8.76209	8.38836	0.399089	0.0253593	0	0	0.0412102	0.924399	3653.05	3541.17	10.7566	8.17778	MSF cellulose response transporter CTR1
49976	8.72822	7.51428	-0.159694	-1.37364	0	0	0.66111	2.03058e-14	374.916	868.769	1.8407	2.06273	4-glucanase EGL5/CEL45a
56684	8.56795	6.69922	0.567081	-1.30164	1.31856e-232	2.87054e-187	0.199838	2.66719e-20	34.92	77.5054	0.303622	0.207058	MFS permease
112258	8.50981	8.42246	3.14238	3.05503	6.12942e-63	2.67523e-75	4.02396e-08	2.30079e-10	1265.61	154.894	3.75459	0.42583	contains Trichoderma specific tandem repeats
50323	8.4889	9.09496	2.47394	3.07999	4.44603e-95	2.02627e-139	1.5095e-07	4.57348e-17	2994.71	376.388	5.82882	1.0548	OOC1
72526	8.42357	7.45709	0.05866	-0.907821	0	0	0.850281	4.76635e-17	110.141	195.746	0.595539	0.581638	GH67 ?-Glucuronidase GLR1
123236	8.31943	8.95613	2.48521	3.12191	1.02333e-141	6.39977e-178	6.06445e-12	5.35569e-22	11189.4	1354.47	23.7482	4.25342	SSCRP
76672	8.31183	7.88897	-0.504235	-0.927101	0	0	0.0165205	1.23315e-14	166.08	301.439	0.669457	0.961715	GH3 ?-glucosidase BGL1/CEL3a
50894	8.30193	7.987	-0.00348534	-0.318411	0	0	0.989096	0.00866148	411.216	492.648	1.56281	1.57761	MFS permease
56840	8.24577	6.88294	0.0115191	-1.35131	4.44832e-159	2.05653e-111	0.984358	3.40358e-05	288.559	661.701	2.19394	2.19263	GH109 protein
108642	8.18832	8.33022	3.02875	3.17065	5.21729e-82	2.21037e-112	2.14894e-10	4.57737e-17	545.199	61.2136	1.71575	0.212616	unknown protein
120749	8.10223	8.07769	0.027088	0.00255274	0	0	0.924264	0.995772	963.678	958.109	3.5592	3.50297	GH1 ÔøΩ-glucosidase BGL2/CEL1a
122081	8.03932	7.14932	-0.734845	-1.62484	1.57127e-190	7.09248e-148	0.0404472	2.06066e-08	429.806	1179.26	2.69482	4.49343	4-glucanase EGL1/CEL7b
69563	7.94294	7.74697	-0.590514	-0.786486	1.36715e-55	1.36989e-36	0.635122	1.06397e-06	6.97744	11.0541	0.0296396	0.0469768	MFS permease
69529	7.87969	7.03235	0.0796731	-0.767661	0	0	0.85212	8.04066e-15	82.0389	134.072	0.600226	0.561663	?-ketoglutarate dependent (FeII) dioxygenase
69276	7.82536	6.29371	-0.175445	-1.70709	0	2.59193e-247	0.616526	1.08888e-31	64.3324	196.028	0.766611	0.878027	4-xylanase
124079	7.62702	7.9173	2.52688	2.81716	1.86352e-268	0	2.81869e-25	8.81751e-151	294.913	42.2605	1.23486	0.220287	Multicopper oxidases
103653	7.62144	7.47257	-0.967861	-1.11673	1.68761e-09	3.99513e-09	0.736915	0.0192747	6.91749	12.7605	0	0.0528136	orphan protein
46819	7.52969	6.32396	0.579192	-0.626535	4.4475e-245	6.4475e-216	0.100754	9.53704e-05	36.7621	55.2037	0.451984	0.300764	transports cellodextrins in N. crassa
108340	7.52796	5.82202	0.646495	-1.05944	2.94888e-71	1.00341e-61	0.399219	2.93129e-09	22.8953	47.3369	0.399913	0.249754	orphan protein
66077	7.48916	8.80998	1.55608	2.87691	1.09382e-12	1.53012e-47	0.369555	3.14249e-81	119.954	16.5239	0.274505	0.0910523	ooc1-related protein
104211	7.06806	7.92728	-0.78098	0.0782422	2.32756e-252	1.28396e-214	0.0480908	0.668925	328.122	333.243	1.43275	2.52594	FKBP-type peptidyl-prolyl cis-trans isomerase
49081	6.8696	6.38056	-0.759865	-1.24891	2.25259e-273	1.31033e-232	0.00143524	1.40441e-09	357.958	793.847	4.01024	6.79875	GH74 Xyloglucanase CEL74a
79202	6.81861	7.32452	-0.763929	-0.258016	0	0	3.44919e-12	0.00179672	630.545	753.224	3.94723	6.68266	associated with cellulose signalling
23228	6.69344	5.87019	0.408192	-0.415063	0	4.70895e-241	0.0829802	0.0550522	1264.07	1690.74	21.6727	16.3406	unknown protein Duf1479
120873	6.6761	4.64232	-0.16998	-2.20376	3.43959e-143	3.83517e-63	0.776507	8.00991e-47	3.73336	15.491	0.134936	0.147672	GH71 ?-1 3-glucanase
60144	6.64678	6.6099	-0.635183	-0.672061	7.07656e-291	5.31015e-214	0.0546967	3.48752e-08	26.7774	41.2815	0.264661	0.407847	Methionine transporter
5369	6.62872	6.45284	-1.00826	-1.18414	1.53897e-70	1.0961e-36	0.233097	8.50627e-13	4.80683	10.2826	0.0519217	0.106993	putative
119552	6.62806	7.40556	2.31584	3.09334	0	0	8.21739e-38	7.26134e-78	2680.18	327.639	16.4962	3.32231	orphan protein
122556	6.41824	6.79951	0.932329	1.3136	0	0	2.27428e-05	3.50016e-24	279.557	119.731	2.68652	1.39424	Short-chain dehydrogenase/reductase
122975	6.39866	7.46309	1.52338	2.5878	1.67416e-57	2.12544e-171	0.00581256	3.33388e-53	27.8232	4.69771	0.161074	0.0555027	orphan protein with collagen triple helix repeat
104227	6.35854	4.34185	0.0944273	-1.92226	3.5724e-52	1.13189e-25	0.92174	3.1522e-11	12.3154	41.1892	0.529458	0.522977	SSCRP
31447	6.30786	6.37073	2.49778	2.56065	1.02681e-58	2.78209e-216	8.16585e-08	6.68806e-72	105.384	17.8705	1.27801	0.225733	unknown protein
81087	6.30302	6.35214	-0.684472	-0.635354	0	0	0.00128491	2.71318e-20	43.7106	68.8133	0.548366	0.862724	aminopeptidase Y
122495	6.22379	7.94982	-0.0103179	1.71571	5.53136e-175	6.00925e-286	0.981605	7.64213e-20	107.184	40.5828	0.540689	0.538678	6-mannanase
55886	6.22049	7.01902	2.05623	2.85475	7.4774e-54	5.76662e-168	4.43426e-05	1.27653e-48	79.6504	11.5427	0.642607	0.151417	3(4)-?-D-glucosidase
122375	6.20387	5.98809	1.38188	1.1661	1.43851e-40	1.2556e-84	0.0428109	1.24827e-12	29.1976	13.1875	0.465468	0.18674	MRSP1/expansin-like
104072	6.13324	4.00573	0.502849	-1.62466	8.43323e-218	2.14297e-106	0.0870123	7.82752e-27	17.1962	47.6865	0.963245	0.680363	xylose transporter
123283	6.09762	3.35483	-0.111411	-2.8542	1.96268e-200	1.9309e-59	0.770943	2.04735e-54	10.2105	63.9654	0.8669	0.928251	GH54 ?-L-arabinofuranosidase I ABF1
4124	6.08897	5.16824	0.889546	-0.0311896	4.42888e-268	1.32637e-291	0.000222184	0.847208	47.1085	49.344	1.34617	0.732021	myb transcriptional regulator
124175	6.04399	7.32911	0.222828	1.50795	7.93992e-131	2.75732e-203	0.620087	1.20445e-12	90.1106	36.4506	0.647636	0.550781	3-?-glucanase
22197	5.968	5.5309	-0.0256608	-0.462766	0	0	0.885904	8.2909e-10	217.076	293.652	4.60448	4.69644	GH1 ÔøΩ-glucosidase CEL1b
82208	5.86417	7.50736	0.129968	1.77316	0	0	0.54057	1.52601e-51	148.509	44.5111	0.83672	0.76813	PKS4
106538	5.83262	5.70233	2.27795	2.14766	1.35097e-251	1.02176e-259	7.26348e-37	2.45898e-37	6912.61	1620.64	137.903	28.5455	HFB5
112567	5.72605	6.09689	-1.2947	-0.923864	1.98183e-71	8.83778e-80	0.00078554	0.0145001	420.622	765.081	5.88752	14.4478	taurine catabolism dioxygenase
102966	5.71068	5.95772	0.0718661	0.318902	0	0	0.722326	0.0174791	2053.53	1708.48	34.3267	32.6231	unknown protein
124277	5.67435	7.65812	0.602227	2.586	0	0	1.2693e-05	1.10221e-149	2260.45	398.769	11.8601	7.84889	SSCRP
72379	5.58212	7.15757	1.07907	2.65452	0	0	7.14507e-19	8.63829e-147	877.899	143.401	6.32438	2.9998	conidiospore surface protein cmp1
104293	5.48404	5.66	0.97885	1.15481	1.29125e-17	3.78573e-33	0.373704	4.85156e-06	28.494	14.3893	0.642069	0.290172	HFB4
71094	5.42991	6.08	-0.589681	0.0604096	3.87704e-169	3.41992e-176	0.0690078	0.816288	37.0412	35.6592	0.545594	0.835152	Intradiol ring-cleavage dioxygenase
103041	5.32508	3.59772	0.231901	-1.49546	6.51532e-100	1.38964e-49	0.638075	1.60358e-18	7.29455	18.5038	0.544089	0.469844	acetamidase
30776	5.24804	6.11539	0.0203734	0.887726	1.11096e-95	8.37397e-132	0.971151	1.55804e-05	52.3112	28.4723	0.758209	0.738713	alpha-ketoglutarate-dependent sulfonate diounknown proteingenase
46816	5.22851	3.87492	0.547257	-0.80633	1.329e-249	7.26152e-158	0.0120598	2.21916e-10	13.058	21.88	0.852419	0.576404	GH3 ?-glucosidase CEL3d
80058	5.09675	5.80852	0.339141	1.05091	3.26106e-269	0	0.0895501	4.78818e-13	226.976	113.159	4.18412	3.31578	MFS permease
70842	5.06195	6.2549	-0.521769	0.671178	2.08604e-92	9.46419e-106	0.308816	7.22362e-08	14.0846	9.07687	0.191459	0.268208	Cytochrome P450 CYP2 subfamily
54632	5.04689	4.56278	0.144229	-0.339883	0	0	0.288335	1.23547e-05	131.332	166.798	5.57795	5.059	MFS permease
104181	4.99255	5.01531	0.155458	0.178218	4.72048e-169	6.237e-184	0.666211	0.250641	118.901	102.525	3.59671	3.31143	SSCRP
121415	4.99228	4.56515	1.1246	0.697467	1.10366e-171	4.26789e-152	3.48737e-08	0.000272147	260.414	164.074	11.2529	5.16529	Zn2Cys6 transcriptional regulator
111465	4.9453	5.74345	0.0662141	0.864366	2.6287e-38	2.2969e-54	0.945474	1.40217e-07	12.8434	7.27813	0.244013	0.244721	orphan protein
103039	4.91754	3.64915	-0.346312	-1.6147	4.19731e-263	1.40927e-129	0.133091	1.1842e-42	28.2357	81.9091	2.13339	2.73971	peptidase S41
122271	4.88564	5.42635	0.127015	0.667718	9.07246e-125	4.95206e-160	0.751689	0.000292924	44.0251	30.2684	1.11693	1.03263	C. albicans Fcr1
106879	4.87686	6.89706	-0.108104	1.9121	3.01098e-251	0	0.692743	2.55015e-55	480.001	132.943	4.20618	4.54025	secreted
111915	4.80543	5.0817	0.291217	0.567488	6.40766e-133	1.01762e-148	0.294697	0.0145798	18390.9	12651.1	553.652	452.456	SSCRP
56911	4.68496	4.599	-0.615603	-0.701563	4.09897e-92	1.28611e-84	0.0512452	0.00612746	23.5641	36.517	0.921691	1.4183	Urea transporter
109278	4.67169	5.16962	0.32703	0.824959	1.12019e-168	4.42983e-238	0.247511	1.42796e-12	55.333	34.0219	1.67436	1.3353	GH24 lysozyme
120504	4.66807	3.60084	0.048689	-1.01853	0	4.66175e-258	0.809757	2.66664e-25	48.8368	95.734	3.90103	3.76234	orphan protein
68997	4.6664	4.76011	0.717601	0.811317	9.36593e-194	2.12138e-222	0.000267206	6.53923e-08	68.8414	41.492	2.68623	1.62639	unknown
106686	4.64383	4.36217	-0.541934	-0.823599	1.21994e-224	5.20754e-196	0.00244995	1.1829e-07	357.324	609.731	16.7408	24.3869	unknown protein
69181	4.61094	5.14191	0.341924	0.87289	1.47096e-23	4.15376e-35	0.716006	0.00192871	25.6916	16.5103	0.846412	0.640979	unknown protein
60810	4.53741	6.73476	-0.198771	1.99858	2.23142e-93	1.70662e-197	0.633633	1.46422e-27	135.515	34.1705	1.27975	1.47052	6TMs
3739	4.45522	3.355	0.400704	-0.69951	1.03461e-230	3.5211e-140	0.0372059	3.77498e-08	23.9567	37.9618	2.28729	1.73143	GH43 ?-xylosidase/?-L-arabinofuranosidase
44366	4.39507	4.53097	0.729442	0.865341	2.78255e-122	1.69687e-146	0.00257879	7.7459e-07	28.9962	17.5492	1.38323	0.836804	Glycosylphosphatidylinositol-specific phospholipase C
109030	4.38411	1.88406	2.50926	0.00921035	1.52437e-05	0.00403684	0.0592983	0.996311	16.1508	15.5544	4.21687	0.810205	orphan protein
104081	4.37743	3.84563	-0.593135	-1.12494	1.78515e-102	7.61454e-75	0.0333369	6.73033e-08	22.9689	47.5014	1.50627	2.27955	N10-methylene tetrahydromethanopterin reductase
108663	4.37726	4.3738	-0.288238	-0.291697	4.2085e-265	4.5937e-259	0.104144	0.0450265	663.871	830.798	32.7962	40.0015	SSCRP
62872	4.33058	2.42597	1.70579	-0.198816	2.02037e-09	0.000695404	0.0670538	0.868262	13.1559	12.3765	2.01035	0.615416	unknown protein GPR1/FUN34/yaaH-like
69692	4.32767	4.13756	0.274667	0.0845488	2.45303e-112	3.46067e-103	0.319391	0.793265	646.231	601.614	36.2546	29.9689	Quinoprotein amine dehydrogenase beta chain-like protein
22129	4.30435	4.49513	0.0373514	0.228125	2.67359e-237	3.64487e-259	0.876554	0.171886	484.771	406.955	21.139	20.5934	GH61 polysaccharide monooxygenase
59014	4.18784	4.67376	-0.350567	0.135355	0	0	0.00638299	0.302262	97.835	91.1797	3.9197	5.00571	PDR-type ABC transporters
107037	4.18746	3.77018	0.479731	0.0624563	4.90954e-259	2.17976e-224	0.0021758	0.728072	1593.41	1491.51	114.16	82.0656	unknown protein
109779	4.17019	4.05181	2.4023	2.28393	6.25991e-38	8.10924e-77	6.93636e-11	2.36441e-29	14.046	2.7964	0.822695	0.160383	orphan protein
123955	4.13451	3.848	0.876967	0.590454	1.10551e-128	4.94595e-112	8.14016e-06	0.00274086	4444.8	2999.85	313.69	170.849	Epl1/Sm1
107962	4.12853	5.10064	0.35183	1.32394	1.61996e-123	1.00725e-202	0.176843	1.68727e-17	107.844	46.303	3.38027	2.62446	short chain dehydrognease/reductase
55999	4.11749	3.14523	0.196143	-0.776115	1.40335e-179	5.93883e-109	0.419987	7.88406e-10	15.8111	24.3629	1.61012	1.40312	GH27 ?-galactosidase
5836	4.05364	3.4396	0.329441	-0.284601	1.64077e-237	1.82121e-173	0.0410296	0.0528946	83.1615	98.538	7.45832	5.9382	GH2 ?-mannosidase
81004	4.03051	6.45022	0.447014	2.86673	8.96111e-145	0	0.0382022	3.4283e-94	236.422	34.6674	2.8927	2.13115	aspartyl protease
121556	4.02934	3.21281	0.698572	-0.117953	9.42224e-132	4.91646e-86	0.000414623	0.636835	400.022	447.542	44.4653	27.362	unknown protein
55887	4.02043	3.61144	0.431796	0.0227996	1.42025e-225	9.65386e-188	0.00686728	0.915708	156.96	147.631	12.2745	9.11762	secreted
43873	3.99863	5.74506	0.266027	2.01246	9.9506e-53	1.80666e-121	0.581329	1.06448e-26	24.195	6.47573	0.481983	0.407516	GH18 chitinase CHI18-12
4426	3.98253	5.19022	0.0226554	1.23035	1.94801e-91	4.08205e-159	0.957881	1.2362e-16	13.6173	6.56113	0.420766	0.413526	unknown protein
123726	3.95637	4.46445	-0.715766	-0.207686	2.26312e-113	1.44679e-107	0.0153823	0.199926	10.4671	12.6879	0.49474	0.82012	3(4)-?-D-glucosidase
120688	3.9503	3.86546	-0.133588	-0.218423	0	1.71673e-290	0.465524	0.0385757	46.2292	52.7415	3.11575	3.39196	orphan protein
107960	3.93631	5.45829	0.738851	2.26084	1.70173e-152	0	6.40896e-05	1.04001e-65	231.817	49.681	5.42233	3.22794	orphan protein with WSC domain
123029	3.92508	4.33532	-0.32928	0.0809627	6.97915e-240	1.93011e-291	0.0302155	0.663867	2081.27	1966.54	103.056	129.424	Cu2+/Zn2+ superoxide dismutase SOD1
82227	3.90789	4.29314	-0.172655	0.2126	0	0	0.115335	0.012533	114.888	101.07	5.97421	6.7244	GH3 ?-glucosidase CEL3c
107776	3.90687	3.69483	-0.150914	-0.362955	0	0	0.179587	3.83794e-05	715.667	870.572	52.2796	58.0709	xylose reductase
81525	3.87892	3.93733	-0.865657	-0.807254	3.95706e-64	1.20245e-63	0.00261211	0.00167027	67.791	106.286	3.96527	7.22342	isoflavone reductase
109828	3.82581	4.83016	-0.892391	0.111953	1.15527e-38	1.38681e-45	0.0776312	0.771159	16.4469	14.3495	0.544906	1.005	SSCRP
4146	3.80994	5.03996	0.102631	1.33265	2.21387e-78	4.81277e-142	0.797408	3.04528e-14	28.1775	12.1723	0.927181	0.870069	flavoprotein monooxygenase
123673	3.76233	4.07767	0.126633	0.441971	3.27416e-220	7.05188e-265	0.523261	0.000216408	23.8845	18.7939	1.51288	1.37823	Ankyrin
121856	3.72716	5.03363	0.0926455	1.39911	1.40002e-134	3.30067e-247	0.722088	1.4109e-20	182.157	73.257	5.89512	5.52681	4-hydroxyphenylpyruvate dioxygenase
61293	3.70812	3.30239	0.00104932	-0.404676	1.57846e-128	8.6656e-102	0.996894	0.00843432	12.6665	17.8536	1.3651	1.36291	dipeptidyl peptidase 5
123199	3.70258	4.91716	0.237828	1.45241	2.45758e-260	0	0.118638	1.83763e-47	393.329	146.464	13.2805	11.2407	SSCRP
110894	3.70223	1.79115	0.27455	-1.63653	3.02531e-83	1.40497e-20	0.375516	3.05869e-21	4.52619	12.548	1.16563	0.972925	GH30 endo-?-1 6-galactanase
4999	3.69797	4.07813	-0.0216625	0.358501	7.00476e-143	1.05134e-173	0.938213	0.04065	479.932	385.839	29.2986	29.7331	cytochrome P450 monooxygenase
67504	3.68446	3.80674	0.0957443	0.218022	6.28942e-57	4.02894e-61	0.820375	0.505887	84.5599	73.4467	6.10528	5.70635	ribosomal protein S2.
22459	3.67846	3.75358	-0.150887	-0.0757613	0	0	0.119953	0.408265	284.643	294.822	20.7574	23.018	carboxypeptidase A
52476	3.66979	4.54302	-0.0947954	0.778432	8.81752e-124	3.28277e-189	0.715025	4.3828e-06	2832.97	1679.65	123.59	132.031	unknown protein
121177	3.66668	0.357597	-0.171761	-3.48084	3.12082e-116	0.0399875	0.498054	4.78643e-104	19.1263	191.524	13.3928	15.078	SSCRP
103205	3.62976	3.22066	0.74148	0.332381	6.42128e-151	2.70727e-135	1.40612e-05	0.0193237	28.1626	22.6132	3.06382	1.8355	unknown protein
27395	3.62877	3.97901	0.11706	0.467304	5.59258e-109	1.75366e-132	0.674632	0.0105633	55.9694	44.7443	3.92734	3.61396	6-mannanase
120926	3.62356	3.62857	0.0989663	0.103976	1.35326e-86	4.36181e-90	0.790172	0.636661	19.8158	17.5765	1.51636	1.42865	orphan protein
106556	3.6124	4.67247	-0.110731	0.949344	2.26817e-51	8.77519e-85	0.80707	0.000102042	24.3789	12.3657	0.937438	1.00802	sugar transporter containing IPR003663 domain
70429	3.60981	4.70114	-0.63157	0.45977	1.50103e-185	7.45497e-252	0.0011779	5.11621e-06	49.7918	36.7579	1.93392	3.0176	Short-chain dehydrogenase/reductase
121482	3.59975	3.2989	0.353568	0.0527185	0	0	0.000562755	0.635876	80.2311	77.294	8.14924	6.39233	MFS permease
71177	3.5937	-1.25514	0.95372	-3.89512	0.00317032	0.354045	0.623179	0.00516282	1.29468	21.5487	3.46153	1.77416	No_value
124002	3.58213	3.88099	0.280371	0.579231	2.98823e-189	2.18231e-230	0.102477	2.33341e-06	43.482	29.5022	2.9889	2.46814	Sexual differentiation process protein ISP4
123710	3.53522	3.38984	0.132296	-0.0130867	2.98823e-189	2.06424e-181	0.542695	0.939032	15.5826	15.2208	1.4412	1.30203	Zn2Cys6 transcriptional regulator
123095	3.5277	4.43368	-0.245202	0.660781	2.10034e-106	3.39294e-160	0.367452	7.67955e-06	25.0732	15.953	1.17826	1.38727	orphan protein
60489	3.52615	2.48289	0.717851	-0.325407	1.29679e-60	5.70363e-39	0.0184121	0.0794571	10.7441	13.9995	2.00052	1.19519	CE5 cutinase
104816	3.51986	5.72512	0.842724	3.04798	2.31558e-40	1.14486e-156	0.0256054	4.03125e-79	22.1765	2.81283	0.441396	0.241961	MFS permease
103012	3.50438	3.2673	-0.797505	-1.03458	2.49668e-77	3.3606e-66	0.000432762	3.05166e-07	106.163	204.169	10.3448	17.991	alpha-ketoglutarate dependent
78828	3.50149	3.72795	0.0866238	0.313084	8.39391e-296	0	0.581048	0.00256899	114.164	96.2708	9.03448	8.50546	CE10 carboxylesterase type B
41663	3.45117	2.85291	-0.0582661	-0.656528	1.49394e-133	1.94354e-89	0.840076	3.59921e-07	43.4695	63.1623	5.56125	5.80133	unknown protein
81536	3.44423	5.50289	-0.0719227	1.98674	6.26148e-154	0	0.750546	2.4644e-53	177.316	50.5883	4.42122	4.65121	cation transporting ATPase
74198	3.42442	2.87569	-0.0311892	-0.579912	1.62914e-149	7.0786e-105	0.904103	1.71088e-05	17.2973	23.9269	2.17673	2.22279	2-mannosidase
105520	3.41289	3.52504	0.0864142	0.198562	3.30323e-248	1.19946e-269	0.625305	0.0774806	38.0394	34.29	3.41722	3.20934	Zn2Cys6 transcriptional regulator
103537	3.41017	3.4287	-1.00851	-0.989984	5.1721e-82	1.50601e-75	4.39538e-06	8.08855e-08	35.8267	70.5762	3.30447	6.6661	GCN5-N-acetyltransferase
62172	3.39904	3.57366	0.0851542	0.259767	1.4648e-165	1.06701e-188	0.719325	0.0318372	19.664	17.3096	1.74285	1.64866	amino acid permease (PotE?)
73897	3.37874	2.80696	-0.160174	-0.731954	1.6352e-186	5.50885e-124	0.401515	2.72107e-11	35.2054	56.4718	4.8491	5.4029	Trypsin-like protease
55374	3.33213	4.74301	-0.196226	1.21465	1.32541e-31	2.12626e-61	0.716006	3.30548e-06	17.0919	7.18231	0.62444	0.697634	GPCR XII
57204	3.32546	5.5275	0.559951	2.76198	1.78646e-78	1.65817e-248	0.0203008	1.9713e-78	76.9227	11.7762	1.73284	1.16783	secreted
121702	3.31116	4.10573	0.631244	1.42581	5.35057e-66	3.07089e-133	0.022384	3.36952e-27	13.497	5.03291	0.788333	0.501022	unknown protein
33827	3.30473	3.49058	0.115708	0.301557	2.05919e-78	1.54736e-87	0.691039	0.185184	2622.22	2011.77	220.601	203.555	unknown protein
72076	3.28949	2.89833	-0.0768546	-0.468018	1.26369e-190	4.0305e-143	0.727396	1.95472e-06	9.66205	12.6686	1.23099	1.28983	Zn2Cys6 transcriptional regulator
103009	3.27279	7.06431	-0.281292	3.51022	2.07905e-20	3.82898e-90	0.623411	2.71337e-23	2659.73	256.465	21.8132	26.4523	unknown protein
58602	3.23602	2.94102	0.630883	0.335888	3.76246e-123	1.4973e-106	0.000130847	0.0325572	187.575	158.515	26.0338	16.8016	unknown protein
67472	3.23178	3.37264	0.0749912	0.215859	0	0	0.511315	0.00563851	124.811	111.622	12.5177	11.89	unknown protein
71170	3.2289	3.52974	0.00839337	0.309234	1.5311e-89	1.70884e-107	0.978176	0.0985254	25.9929	21.9081	2.35208	2.34173	only in Gibberella
111875	3.16502	2.2917	0.424333	-0.448986	5.70035e-111	2.11327e-60	0.0205824	0.00386034	45.7016	58.4421	8.74024	6.50346	unknown protein
60517	3.1154	1.78878	0.803844	-0.522776	1.36029e-63	7.99711e-26	0.000810497	0.00221967	8.83795	13.1303	2.66234	1.51076	short chain dehydrogenase/reductase
109944	3.09875	2.59039	2.34333	1.83497	2.08675e-13	8.28288e-23	1.30452e-06	1.08847e-12	12.6345	3.47994	2.0602	0.396757	orphan protein
82309	3.08894	2.32593	0.242419	-0.520586	7.15521e-127	2.17037e-75	0.224113	1.4017e-05	9.78861	13.7631	1.91615	1.62137	MFS permease
111110	3.07929	3.56478	0.391102	0.876587	3.86504e-121	2.24344e-180	0.0335726	1.73294e-14	58.7232	32.8553	5.10673	3.87243	SAM-dependent methyltransferases
110363	3.07872	3.11169	0.135962	0.168928	1.48181e-38	3.49411e-40	0.749495	0.61226	20.4394	18.6488	2.42418	2.17953	orphan protein
63919	3.07435	3.20296	-0.0886792	0.0399273	0	0	0.500441	0.760149	164.494	157.181	17.5413	18.6558	Cys/Met metabolism PLP-dependent enzyme
108655	3.07262	2.98346	0.142873	0.0537087	7.58011e-61	4.34683e-59	0.666048	0.851487	17.9386	16.7307	2.19647	1.97988	secreted
43129	3.06703	3.49574	0.285601	0.714305	2.05485e-158	7.25416e-209	0.0591028	1.9158e-09	2002.16	1259.24	183.221	150.202	unknown protein
64920	3.05287	2.43674	0.083817	-0.532315	1.29472e-100	7.30628e-65	0.76437	4.81738e-05	9.77703	13.2826	1.697	1.60414	Monocarboxylate transporter
54437	3.02551	2.15472	0.0346163	-0.836166	7.95343e-258	3.75847e-128	0.848382	1.22656e-27	12.1103	21.198	2.67048	2.59951	Zn2Cys6 transcriptional regulator
122140	3.01695	3.43952	0.233186	0.65576	3.33862e-46	7.02121e-61	0.479912	0.00512176	71.2649	44.913	6.51778	5.55699	orphan protein
121661	3.00439	2.22157	0.0877897	-0.695023	6.57179e-265	2.30203e-145	0.514861	9.54946e-15	293.193	458.759	60.7746	57.1683	aldose-1-epimerase
104322	3.00358	2.65399	0.594192	0.244597	4.36664e-246	6.03147e-198	5.2851e-09	0.0180763	161.807	139.984	26.3572	17.457	orphan protein
112147	2.98057	4.84973	0.846262	2.71542	5.30738e-23	1.82326e-88	0.0494394	7.54213e-45	12.3672	2.17044	0.494937	0.268288	unknown protein
64125	2.96287	5.60579	0.183163	2.82608	5.40584e-60	1.65427e-232	0.566045	1.99575e-84	20.4022	2.93074	0.427527	0.377584	Serine/threonine protein kinase
108591	2.95506	2.74808	0.319879	0.112904	1.28903e-188	5.58625e-177	0.023525	0.320553	16.4047	15.2332	2.44932	1.96258	unknown protein
70860	2.94515	2.47466	0.397653	-0.0728283	2.15871e-131	3.24012e-94	0.0083615	0.702161	123.502	127.627	21.8442	16.5615	10 TM domains
62166	2.94179	2.37814	0.213165	-0.350483	4.31029e-231	4.33785e-154	0.0918939	0.000230185	28.7352	34.5752	5.2171	4.49163	GH2 ?-mannosidase
54007	2.93885	5.47816	-0.351401	2.18791	5.57069e-13	1.40117e-38	0.685472	3.8112e-18	49.2932	10.5418	1.06776	1.34425	transcriptional regulator HMG type
69753	2.93454	3.08138	0.103207	0.250048	3.87704e-169	2.08568e-188	0.545322	0.0421116	123.179	105.511	14.8421	13.802	Adenosine deaminase
71123	2.93173	3.36775	0.0458313	0.481855	5.58067e-85	5.41947e-114	0.875633	0.00192918	159.316	123.509	16.7582	16.1425	unknown protein
104320	2.91838	2.33553	0.617301	0.0344523	1.9311e-201	5.21031e-142	7.43571e-08	0.814425	28.5961	27.3093	5.55148	3.60938	MFS permease
103393	2.90299	3.31927	-0.413986	0.00229714	2.40824e-21	4.02002e-24	0.470316	0.998599	10.106	9.2086	0.934038	1.2594	SSCRP
26871	2.88671	2.68214	0.0696663	-0.134903	0	0	0.505594	0.0260505	47.5598	52.9295	7.50699	7.14743	Zn2Cys6 transcriptional regulator
120189	2.87785	2.68943	0.0905111	-0.097902	1.60389e-131	3.79287e-115	0.632873	0.58249	1849.35	1931	279.713	262.713	HFBs
62576	2.86559	4.14117	-0.295615	0.979959	8.05894e-73	8.90343e-149	0.195336	1.25677e-09	87.3553	48.9602	5.46706	6.68893	alpha/beta hydrolase
74745	2.85795	3.00125	0.21046	0.353767	2.37551e-201	1.94419e-225	0.102534	0.000605028	166.535	132.355	21.1305	18.238	unknown protein
5084	2.85545	5.69088	-0.605828	2.22961	5.81633e-74	8.0546e-268	0.00590252	1.65228e-57	1136.48	250.282	22.7543	34.2993	conidiation-specific protein 10
43392	2.85404	-0.212045	1.09068	-1.97541	0.00767736	0.854595	0.496913	0.114356	2.88765	12.0142	3.54874	1.69134	orphan protein
71092	2.85049	2.13335	0.566639	-0.150502	1.2463e-178	3.01961e-102	8.06422e-07	0.246997	151.248	165.337	33.9588	22.9264	phytase
61642	2.83156	3.1979	-0.173926	0.192413	1.79552e-65	3.55817e-83	0.494218	0.403588	216.522	214.07	26.6506	30.0808	secreted
122160	2.82679	2.69989	0.472474	0.345579	5.63659e-78	5.7517e-76	0.0173109	0.0381378	20.783	17.1332	3.35408	2.39391	Heat shock proteinwith DnaJ domain
78833	2.82627	2.23982	0.386272	-0.200173	3.29452e-198	1.88337e-129	0.00107225	0.0652942	48.0774	54.8901	10.1247	7.75138	MFS permease (fucose permease)
106615	2.80909	2.43004	0.748798	0.369739	1.99334e-43	4.60955e-42	0.00638299	0.0434018	18.6181	14.341	3.42846	2.05696	SSCRP
122870	2.79153	2.78929	0.0130203	0.0107815	2.52943e-127	2.87495e-127	0.951821	0.962796	1005.24	977.952	142.548	141.278	CwpA
122374	2.77231	1.48506	-0.37454	-1.66179	9.60027e-121	2.03436e-35	0.0112609	3.43867e-43	772.924	2283.02	257.801	334.212	MRSP1/expansin-like
79921	2.76932	2.65333	0.348457	0.232459	3.32205e-249	1.59929e-231	0.000414623	0.0153579	158.937	141.045	26.348	20.6873	2-mannosidase
22915	2.76818	3.15204	0.0855892	0.469457	6.9057e-175	4.45366e-230	0.599049	3.25189e-06	58.2502	44.2478	6.89437	6.49856	glucose oxidase
80056	2.75873	3.13474	0.22464	0.60065	1.32503e-128	3.43698e-171	0.170024	1.80551e-07	56.299	38.6828	6.67287	5.71231	putative
108357	2.75735	3.04674	0.270166	0.559558	4.87231e-111	1.48202e-135	0.0973182	4.19119e-05	2436.1	1638.01	292.14	242.261	C2H2 transcriptional regulator
120415	2.73983	2.92469	0.0619627	0.246824	7.95128e-276	0	0.624326	0.00475249	327.434	280.775	43.8794	42.0319	unknown protein
47733	2.72019	2.72294	0.0946139	0.0973588	1.27803e-133	3.52451e-134	0.588545	0.552316	778.819	712.426	115.454	108.147	SSCRP
111758	2.71674	2.18928	0.296071	-0.231385	2.58202e-214	8.19553e-148	0.0133732	0.00760575	18.6816	21.466	4.0099	3.26049	unknown protein
122127	2.71285	3.02896	0.251934	0.568048	1.34687e-107	3.68477e-134	0.126952	2.97598e-05	2476.98	1698.66	308.552	259.114	SSCRP
105970	2.70567	1.4709	0.372079	-0.862687	2.19817e-83	7.80243e-26	0.0428109	2.30572e-09	36.6797	63.0767	12.5072	9.66478	short chain dehydrogenase/reductase
56499	2.69577	3.42591	0.384003	1.11414	5.74345e-126	3.03699e-209	0.00701945	1.90601e-23	181.135	90.1415	18.1394	13.9035	putative
22912	2.68992	2.32691	0.166824	-0.19619	3.27274e-109	3.64187e-82	0.338323	0.215765	179.156	196.005	34.0973	30.3745	MFS permease (glucose permease HXT1)
63413	2.68761	2.15222	0.20349	-0.331904	8.22913e-182	1.53259e-119	0.126952	0.000681689	154.242	195.63	34.9841	30.3743	only in ascomycota
54694	2.68424	3.46	-0.274333	0.501422	1.51653e-61	1.18597e-100	0.235914	0.00629621	84.5695	59.37	7.6314	9.2154	aryl-alcohol dehydrogenases
121121	2.68218	1.81637	0.0885403	-0.777269	1.75487e-131	2.63159e-60	0.649499	6.1155e-14	10.5631	17.068	2.82287	2.6596	Zn2Cys6 transcriptional regulator
107357	2.68186	2.94226	0.243277	0.503675	1.44896e-84	1.18576e-107	0.241713	0.000187109	28.134	20.4953	3.77991	3.2157	orphan protein
40114	2.66842	2.86478	-0.0994963	0.0968691	0	0	0.357449	0.286569	202.261	194.121	28.5258	30.5313	unknown protein
111990	2.65114	2.98452	0.0029684	0.336346	2.6e-110	2.56065e-140	0.989128	0.0120942	111.114	89.4232	14.2901	14.2483	unknown protein
109201	2.64136	3.19551	-0.242574	0.311578	2.09499e-123	1.57616e-178	0.115581	0.0156281	88.9337	72.8983	9.88098	11.7092	FAD binding domain-containing protein
34985	2.63447	2.98886	-0.195676	0.158708	3.92681e-232	6.43001e-285	0.126172	0.0491369	12.2597	11.2418	1.57992	1.80671	C-5 cytosine-specific DNA methylase
50593	2.6216	2.75835	0.278085	0.414832	1.68301e-202	8.79368e-231	0.0128004	3.52188e-06	66.6964	53.207	10.4883	8.63945	5' nucleotidase
68924	2.59213	2.21096	0.345133	-0.0360457	8.67119e-94	8.91998e-69	0.0308958	0.869289	908.287	919.698	193.741	152.546	plant related
109346	2.58429	2.87258	0.490839	0.779121	6.44423e-54	5.53698e-68	0.0204527	1.288e-05	993.57	578.672	135.432	96.599	unknown protein
123079	2.58193	1.25323	0.52828	-0.800422	4.10951e-175	2.29861e-42	3.47704e-07	4.11706e-17	617.344	1030.1	248.128	172.032	chloroperoxidase
107680	2.58058	3.03739	-0.147148	0.309662	3.10358e-36	9.96367e-50	0.657372	0.250921	114.605	107.704	16.2539	18.0092	PHR1
108382	2.57653	2.93564	-0.0273561	0.331761	2.1531e-33	2.89686e-43	0.949339	0.193817	35.6343	27.8788	4.60778	4.65462	unknown protein
82204	2.56734	2.46096	-0.454438	-0.560817	8.43082e-20	1.287e-17	0.274483	0.0963353	10.0303	12.9661	1.59452	2.18438	high affinity
76227	2.56711	3.44527	0.0353134	0.913469	8.39752e-183	0	0.829409	5.04108e-25	103.235	58.5695	10.1237	9.8729	GH3 ?-glucosidase CEL3e
121308	2.56474	3.26758	-0.804535	-0.101695	3.72997e-73	1.66017e-117	5.59981e-07	0.64387	385.218	419.463	40.6028	70.9035	PutA delta-1-pyrroline-5-carboxylate dehydrogenase
65736	2.56197	3.812	0.12209	1.37211	1.496e-14	5.87314e-35	0.864786	1.19743e-09	11.4391	4.29808	0.801928	0.721777	catabolic 3-dehydroquinase
110272	2.55021	4.23965	0.196863	1.88631	1.33597e-34	3.73261e-100	0.574619	3.17351e-24	46.6228	12.1908	2.39275	2.10056	Epl1/Sm1
78462	2.5497	3.68661	0.0381013	1.17502	1.8891e-34	1.08942e-72	0.927003	3.68895e-09	10.874	5.36601	0.940518	0.907509	L-carnitine dehydratase/alpha-methylacyl-CoA racemase
122499	2.52661	2.4024	-0.199999	-0.324204	1.01979e-90	1.094e-77	0.331047	0.0105481	21.6262	27.3993	4.13069	4.73943	unknown protein
107715	2.52603	2.59102	0.339477	0.404471	7.0649e-55	5.7606e-58	0.116171	0.0377423	706.9	529.884	116.403	91.9585	SSCRP
72632	2.52121	2.08069	-0.418479	-0.859001	1.62069e-56	1.1453e-35	0.0684106	6.70171e-08	6.20039	10.6386	1.38474	1.86331	GH27 ?-galactosidase AGL1
110173	2.5184	3.18173	-0.440097	0.223235	2.314e-114	6.91649e-180	0.0011779	0.104117	436.3	372.667	47.9203	65.0981	unknown protein
68522	2.50487	3.12021	0.300196	0.915536	9.82968e-187	3.18753e-302	0.00660897	8.38616e-29	86.8156	48.5998	10.5456	8.55487	Adenosine deaminase-related growth factors
78499	2.48725	1.43033	0.178301	-0.878613	0	3.18555e-110	0.0305702	1.38883e-42	152.778	278.576	56.2112	49.681	PTH11 GPCR
107347	2.47286	3.44026	0.630665	1.59807	5.61088e-29	3.65602e-71	0.0414633	5.20032e-21	47.2305	16.2218	4.56052	2.9736	SSCRP
65925	2.47107	2.9446	-0.0829604	0.39057	4.45811e-185	1.02296e-262	0.561922	5.55527e-06	211.448	168.596	28.7068	30.3314	cytidine and deoxycytidylate deaminase zinc-binding region
102776	2.47055	1.36138	0.287456	-0.821708	1.58035e-124	6.91237e-39	0.0331559	1.37467e-14	118.225	204.191	44.9595	36.8666	unknown protein
66865	2.46986	2.93747	-0.448871	0.0187399	7.53816e-171	4.17708e-235	2.71734e-05	0.90217	115.373	114.002	15.0866	20.5815	unknown protein
22284	2.45542	2.86875	0.016591	0.429923	9.39285e-235	0	0.905059	7.50568e-08	546.256	421.596	77.7727	76.8499	unknown protein
122579	2.45494	2.11339	0.171314	-0.170234	1.64673e-122	8.62004e-92	0.249383	0.199511	135.096	148.779	30.5517	27.1585	4TM
68812	2.44847	2.89071	0.73963	1.18187	1.97493e-113	4.67197e-158	5.73769e-10	2.34341e-26	2403.35	1087.26	332.6	199.194	MFS permease
78465	2.44526	2.16471	0.667268	0.386715	1.25289e-123	2.59039e-99	9.56497e-09	0.00076637	100.958	77.3878	22.567	14.2198	siderophore transporter
64656	2.44487	3.81352	-1.37836	-0.00971111	9.06673e-44	8.66781e-82	3.58349e-09	0.976913	221.934	237.799	16.9176	43.6793	unknown protein
5651	2.44388	3.53694	-0.139411	0.953642	4.28063e-51	7.48406e-106	0.596966	1.28731e-08	203.362	110.966	18.5114	20.3708	unknown protein
112520	2.44252	2.25776	-0.624481	-0.80925	3.17317e-72	2.15813e-57	0.000297498	6.29593e-09	47.3047	79.3132	9.4922	14.5755	orphan protein
120359	2.43626	2.80941	0.0321812	0.405327	0	0	0.773282	4.56936e-09	656.165	510.301	96.4229	94.2922	unknown protein
111912	2.43141	3.50379	-0.556953	0.515428	2.79582e-75	1.38813e-154	0.0003959	0.000552387	1927.71	1441.05	181.578	267.133	carbonic anhydrase
102904	2.43049	2.39314	-0.162115	-0.199464	1.77613e-149	6.11854e-139	0.280852	0.0421646	20.0882	22.8726	3.80011	4.24917	unknown protein
122629	2.42321	2.04081	-0.018386	-0.400793	8.50207e-37	1.78947e-26	0.957881	0.089933	179.396	228.021	41.9672	42.5479	orphan protein
68279	2.40518	3.88304	-0.0229109	1.45495	1.64043e-161	0	0.895566	1.40065e-70	168.979	63.8802	11.8413	12.05	Short-chain dehydrogenase/reductase
63011	2.39314	2.11812	0.507738	0.232723	2.32861e-156	1.01378e-129	1.78893e-06	0.0198955	50.4253	44.1523	11.9638	8.41085	unknown protein
77513	2.38116	1.94285	0.0954863	-0.342828	0	0	0.188095	1.51892e-10	167.872	207.855	42.6323	39.9061	Zn2Cys6 transcriptional regulator ACE3
65162	2.3805	3.39663	0.0280181	1.04415	4.59111e-110	3.4102e-226	0.889571	3.07243e-23	146.832	73.7423	14.4624	14.1756	GH18 endo-N-acetyl-ÔøΩ-D-glucosaminidase Endo T
55375	2.36361	1.97813	0.50391	0.118432	1.04245e-189	6.77107e-134	2.27436e-08	0.268012	1022.73	944.105	260.144	183.396	unknown protein
76696	2.36258	1.74028	0.0625432	-0.559758	2.78015e-250	6.12874e-136	0.579595	5.22679e-15	75.0964	109.522	22.2383	21.2795	Flavin-containing monooxygenase
66583	2.35698	2.99541	-0.0429477	0.595477	4.22616e-112	4.33537e-181	0.821833	6.14492e-08	242.425	161.987	30.6944	31.6185	unknown protein
123979	2.35412	3.18647	-0.579309	0.25304	2.08702e-115	1.92798e-210	7.02174e-07	0.0435676	3031.8	2575.65	337.147	503.765	taurine dioxigenase
112609	2.35129	3.52905	0.0203754	1.19814	9.72903e-66	8.29522e-152	0.942475	7.57525e-22	25.6777	11.8624	2.35661	2.33184	unknown protein
122208	2.35114	1.6352	0.276618	-0.439317	8.88671e-174	5.7655e-85	0.00772464	1.2565e-06	122.316	160.629	38.1296	31.4836	Zn2Cys6 transcriptional regulator XYR1
120697	2.34995	2.49428	-0.0804423	0.0638841	1.56024e-85	2.86976e-96	0.68455	0.745792	445.344	427.671	79.3591	83.8979	SSCRP
76734	2.34419	2.72338	-0.144176	0.235021	1.15456e-49	1.50726e-66	0.562324	0.256589	77.4049	67.33	11.995	13.2708	unknown SWIRM domain protein
76897	2.3344	2.01487	0.0136638	-0.305868	6.12314e-167	2.46601e-124	0.935717	0.000895073	49.3507	59.0501	11.8274	11.7139	MFS permease
33169	2.3294	3.73967	-0.355311	1.05496	2.7544e-79	5.48156e-190	0.0670417	1.78297e-26	59.8836	30.1959	4.69657	5.98498	dienelactone hydrolase
45445	2.32612	2.60043	-0.00322416	0.271081	2.33857e-124	2.74255e-155	0.985584	0.0204292	805.579	642.369	127.82	128.104	tyrosinase
122087	2.32581	1.61604	0.324391	-0.385379	2.60994e-84	3.77834e-42	0.0395051	0.00349676	39.9276	49.7351	12.4338	9.91548	unknown protein
120224	2.32442	2.42868	0.109727	0.213991	7.21841e-102	1.46957e-111	0.51453	0.11408	75.8483	68.0135	14.651	13.5807	C2H2 transcriptional regulator
54427	2.32341	2.12559	-0.108123	-0.305948	1.0834e-282	1.36085e-231	0.274483	3.08429e-06	44.2352	55.0656	10.2173	10.9997	unknown protein
107848	2.32095	2.0622	0.432302	0.173546	1.60135e-116	1.11698e-95	0.000452262	0.161475	303.91	272.966	73.76	54.5264	secreted
30250	2.31158	1.92445	0.15365	-0.233488	2.17168e-95	1.80205e-67	0.370318	0.0696916	36.0682	43.0447	9.66456	8.64727	GT8 N-acetylglucosaminyltransferase
81609	2.31154	2.2009	0.228255	0.117619	6.09939e-10	3.891e-09	0.708646	0.854242	192.539	191.726	45.237	38.6239	ENV1 photoreceptor
123675	2.30282	3.1309	-0.290532	0.537545	2.87095e-33	1.12666e-59	0.304412	0.0129374	19.2215	13.9714	2.31298	2.82039	unknown protein
62805	2.29445	1.85745	-0.332265	-0.769262	5.12101e-16	1.38231e-09	0.518934	0.00542746	6.88235	11.7566	1.91732	2.42318	C2H2 transcriptional regulator
68831	2.28694	2.17464	-0.156436	-0.268728	4.0749e-77	9.89097e-69	0.413673	0.0628348	20.3978	24.9203	4.57115	5.09602	related to S. cerevisiae Mup3p
58790	2.2867	2.17055	-0.155628	-0.271776	1.40445e-97	5.8797e-88	0.32057	0.0388299	579.955	701.421	129.058	143.767	putative
103275	2.27753	-1.54957	-9.89427	-13.7214	5.11075e-109	0.0844742	3.63415e-114	1.67542e-76	0.00570281	272.489	0.05854	56.1912	C2H2 transcriptional regulator
65915	2.27393	2.29597	0.0335836	0.055631	2.23801e-98	2.81388e-101	0.873323	0.728799	21.093	20.8107	4.40983	4.32741	MFS permease
65677	2.24771	2.42493	0.266015	0.443235	1.31273e-94	4.14142e-114	0.0735179	9.53704e-05	92.1963	71.5555	18.1401	15.0687	CE1 esterase/lipase/thioesterase
59368	2.24734	1.13005	0.0390875	-1.07821	3.21634e-62	1.28165e-16	0.873706	1.52504e-14	103.513	212.207	45.9401	44.7087	Duf341
64397	2.24618	1.91992	0.303769	-0.0224946	2.36172e-197	2.07872e-145	0.000757349	0.861187	195.578	197.242	51.3291	41.572	associated toCellulase signal transduction (PMID: 15288024)
49753	2.24439	2.11323	-0.477614	-0.608779	2.0601e-64	1.44959e-55	0.00419546	2.02356e-05	31.7073	45.9669	6.96604	9.72252	L-arabinitol 4-dehydrogenase
60988	2.23445	1.10347	0.331215	-0.799762	1.67834e-102	2.75682e-26	0.0158836	2.762e-15	14.1073	23.3517	6.25319	4.97573	phosphate transporter
112212	2.23166	2.29618	-0.266961	-0.202447	4.90962e-77	2.3488e-80	0.104146	0.181226	86.5426	97.8128	17.3215	20.8255	unknown protein
102680	2.2224	2.46294	-0.294875	-0.0543287	6.35545e-19	4.01408e-22	0.470133	0.892627	25.3173	25.1104	4.37984	5.36283	orphan protein
54616	2.22106	2.6976	-0.196517	0.280017	1.24223e-119	3.41458e-174	0.147271	0.00850415	108.419	90.3082	16.913	19.409	unknown protein
62380	2.21259	4.95696	-1.55862	1.18574	0.00216308	2.1783e-12	0.0892787	0.18873	127.463	47.3588	3.46839	10.2192	MFS permease (galactose permease ?)
75165	2.21037	1.32302	0.0773126	-0.810042	4.03048e-96	3.34284e-35	0.655381	2.95558e-13	78.1393	131.094	29.8818	28.3233	MFS permease
102887	2.20901	1.74185	-0.0695254	-0.536676	2.37699e-07	7.12315e-05	0.93811	0.277635	7.44503	10.1038	2.09134	2.25768	orphan protein
110987	2.20247	3.38154	-0.487096	0.691977	1.10756e-26	5.05344e-56	0.128192	0.000443125	13.0531	8.37155	1.29515	1.84343	orphan protein
80240	2.20147	1.08968	-0.251448	-1.36324	1.10308e-103	3.00225e-25	0.069077	5.88002e-41	10.1415	23.7772	4.34269	5.16726	GH35 ?-galactosidase BGA1
62165	2.20119	3.0588	0.0940188	0.951631	3.89512e-43	1.80604e-85	0.744003	5.03814e-10	30.0224	17.2652	4.00031	3.74837	catechol dioxigenase
80149	2.19951	2.09276	0.192952	0.0861956	4.33267e-134	3.08166e-122	0.106943	0.504544	308.939	293.523	73.0626	63.8923
110452	2.19722	2.21009	0.191581	0.20445	0	0	0.00896374	0.0013233	120.047	107.481	26.7574	23.4276	unknown protein
121883	2.18706	3.7468	-1.3054	0.25434	7.09537e-58	1.80246e-162	1.51255e-18	0.139448	375.573	328.829	29.2308	72.266	orphan secreted protein
75551	2.17952	2.09756	0.0500673	-0.0318894	1.00219e-84	8.19266e-79	0.800103	0.867719	62.0124	61.8259	14.1308	13.6638	ATP-NAD kinase
69834	2.17846	2.02499	0.318975	0.165505	2.19589e-181	1.92804e-161	0.000624901	0.0632946	75.0311	67.3672	18.5744	14.8676
64922	2.16662	2.53039	-0.068822	0.294951	8.5955e-43	5.42635e-58	0.803802	0.139434	1084.5	878.645	186.516	195.594	Neurospora and Magnaporthe
122102	2.16559	2.46639	0.189812	0.49061	2.79119e-81	1.52735e-115	0.299574	3.3984e-07	16.0166	11.249	2.8668	2.50089	unknown protein
33263	2.16253	2.70084	0.0681077	0.606426	3.27595e-26	1.43684e-42	0.86955	0.00122652	19.8773	13.9356	3.27816	3.09194	unknown protein
56218	2.16184	2.4408	-0.462398	-0.183443	1.63613e-114	3.05196e-143	4.14145e-05	0.121727	80.8025	94.7119	15.367	21.1775	unknown protein
77299	2.15041	1.30323	0.353784	-0.493399	3.80083e-39	2.96946e-15	0.10488	0.00960264	15.1942	20.5901	5.92498	4.63593	GH2 Exo-?-D-glucosaminidase GLS93
112519	2.14049	3.24237	-0.290557	0.811328	4.46157e-66	3.34095e-149	0.0839517	3.39698e-10	55.7998	33.9598	6.29635	7.71605	vacuolar endopolyphosphatase
63837	2.13314	2.56739	-0.185144	0.249107	2.45612e-77	1.69554e-109	0.295665	0.0503698	15.8942	13.4253	2.69621	3.07288
47268	2.12861	2.35654	-0.050726	0.177202	2.43993e-135	8.6909e-166	0.73032	0.0925893	64.8794	59.3643	13.1125	13.5877	GH3 ?-glucosidase BGL3i
23083	2.12263	2.457	0.189218	0.523592	4.02174e-64	1.88659e-86	0.293227	0.000138712	94.7105	66.9222	17.5276	15.3711	Flavoprotein monooxygenase
122416	2.12198	2.4943	0.269971	0.64229	3.75049e-120	1.04896e-167	0.0192511	1.19383e-11	193.188	124.292	34.4407	28.5692	NADH:flavin oxidoreductase/NADH oxidase
121294	2.11822	1.39201	0.242313	-0.483894	7.54802e-65	7.39353e-29	0.153836	0.000484676	55.1237	70.4817	19.1976	16.2223	3(4)-?-D-glucosidase
107704	2.1028	3.88096	-0.21882	1.55935	1.86938e-90	0	0.146741	6.0229e-58	172.315	61.0573	12.2258	14.2714	unknown protein of IPR008701 Necrosis inducing Peptide
42858	2.09769	1.61454	0.443528	-0.0396174	4.68143e-30	7.26779e-21	0.0971315	0.878454	23.6808	24.4712	7.81982	5.7383	unknown protein
6005	2.09374	1.37114	-0.475117	-1.19772	1.06013e-19	4.14575e-09	0.121082	1.47406e-06	38.0584	81.7581	13.7749	19.1508	MFS permease
109255	2.0903	0.983228	-0.511481	-1.61855	1.50334e-11	0.00457305	0.289747	4.87284e-07	6.74799	18.2605	3.0241	4.35098	SSCRP
106330	2.08433	1.69076	0.232922	-0.160652	7.3104e-221	3.96593e-147	0.00447131	0.0389223	120.787	136.238	37.7618	32.1292	MFS permease
59434	2.08305	2.53983	0.400309	0.857092	5.97841e-245	0	1.73539e-08	1.87099e-44	280.813	158.753	49.4453	37.4743	unknown protein
67902	2.08182	2.31372	-0.102567	0.129336	2.39459e-79	1.49427e-97	0.561757	0.385099	51.5602	48.1451	10.5921	11.3682	unknown secreted protein
121739	2.06161	2.39133	-0.472512	-0.142792	1.86565e-88	4.08681e-117	0.000123614	0.299027	365.713	399.392	68.995	95.7215	SSCRP
124198	2.05793	3.24461	-0.196951	0.989731	0.00197024	7.26821e-07	0.864786	0.242338	108.97	54.2722	11.3681	13.0247	unknown protein
59876	2.0446	1.6809	-0.573822	-0.937526	8.1388e-41	1.46276e-27	0.00206233	7.431e-09	41.8818	77.7133	12.6434	18.8451	DszA family
122582	2.03677	2.08265	0.0369233	0.0827996	8.44242e-110	5.68031e-116	0.83252	0.503097	36.7429	34.5274	8.64656	8.41635	unknown protein
75713	2.03288	2.38506	-0.165431	0.18675	1.38825e-26	4.17871e-36	0.579595	0.495348	59.7111	52.1238	11.3555	12.727	Cytochrome P450 CYP2 subfamily
107294	2.02922	2.42888	0.0961333	0.495785	1.3159e-27	3.13315e-39	0.761609	0.0234829	101.97	72.8059	19.0688	17.8297	responds to xenobiotic stimuli
120320	2.02333	2.22911	0.219014	0.424797	8.69229e-62	5.0934e-76	0.199137	0.00167127	63.8798	51.4287	14.7351	12.6386	unknown protein
106051	2.00389	1.3592	0.60298	-0.041716	7.34446e-79	3.18192e-38	8.8857e-07	0.813007	22.9986	24.3965	9.24201	6.09225	unknown protein
1927	2.00201	2.82756	-0.242805	0.582741	1.14104e-17	2.03685e-33	0.536729	0.0191717	14.5184	10.1621	2.14752	2.53852	unknown protein
63653	2.00125	2.20778	0.0502323	0.25677	1.60588e-42	3.72717e-52	0.853595	0.147215	72.9254	63.5153	16.4602	15.8697	ankyrin
110910	2.00045	3.60104	-0.0390486	1.56154	6.03572e-81	1.18447e-265	0.843534	9.62131e-56	39.8411	14.4531	3.51727	3.61314	subtilisin like protease
104911	1.99932	2.93232	0.216071	1.14906	1.45979e-84	1.50885e-192	0.13771	1.11391e-33	344.438	161.011	46.8055	40.2514	unknown protein
73250	1.98769	1.62668	-0.329986	-0.690989	1.43357e-22	2.43494e-15	0.249383	0.00262373	12.3117	19.7334	3.95282	4.98142	Urea transporter
53475	1.98681	2.03537	-3.30992e-05	0.0485332	1.02201e-102	4.6398e-108	0.999727	0.739904	50.0341	50.8705	12.8417	12.8403	MFS permease
119779	1.98231	2.20129	0.164557	0.383539	5.48969e-92	1.97365e-113	0.221795	0.000477951	1132.26	869.124	246.554	219.939	unknown protein
56211	1.97377	2.0982	-0.106664	0.0177645	1.89508e-68	1.59938e-76	0.568246	0.926367	10.9647	11.1913	2.64538	2.8538	unknown protein
75235	1.96759	1.65116	0.598992	0.282564	4.30197e-97	4.26882e-72	2.28457e-08	0.00699573	37.4023	30.8868	11.9702	7.8809	unknown protein
106129	1.96093	2.70643	-0.277275	0.468226	2.21723e-57	1.55502e-105	0.126172	0.000138514	115.076	87.6131	18.5996	22.4734	only present in ascomycota
4876	1.95542	2.04632	-0.0751925	0.0157078	1.94964e-195	2.74455e-212	0.487913	0.88215	74.8137	74.5065	18.2579	19.1863	catechol dioxygenase
42418	1.94389	1.46469	0.131657	-0.347537	9.44631e-49	2.03355e-28	0.538945	0.0197156	47.8868	59.7068	17.0312	15.5298	unknown protein
70527	1.93733	4.15115	-0.02943	2.18439	3.44075e-17	2.64675e-76	0.947763	3.48807e-23	19.8835	4.82687	1.23238	1.2557	lysophospholipase
55802	1.93708	1.32571	0.0600784	-0.551297	9.40494e-63	7.47667e-30	0.769524	6.21459e-06	17.3333	24.9868	6.80333	6.52193	6-mannanase
107850	1.93414	1.9892	0.0716869	0.12675	1.32794e-58	2.8096e-62	0.723372	0.446991	102.4	96.8751	26.6262	25.3539	CE1 poly(3-hydroxybutyrate) depolymerase
21396	1.92953	1.71677	0.239837	0.0270814	6.13758e-32	1.24061e-25	0.301495	0.926807	78.0466	86.6003	26.839	22.7306	sugar isomerase
76075	1.92312	2.4038	-0.216564	0.264113	2.62073e-183	4.8571e-285	0.00961908	0.000379589	788.863	672.729	152.657	177.387	unknown protein
76151	1.91735	1.90159	-0.189752	-0.205513	6.2997e-137	6.60752e-132	0.0742846	0.019008	48.4969	57.3982	13.3333	15.187	GT31 ÔøΩ-glycosyltransferase
120000	1.91441	1.94656	-0.0129271	0.0192226	6.17334e-64	3.58066e-66	0.951709	0.924492	34.3761	35.1942	9.25416	9.33092	unknown protein
78357	1.90867	1.63555	0.243535	-0.0295831	1.21365e-54	1.34888e-40	0.139452	0.890906	649.206	621.079	195.841	165.388	putative
108356	1.904	2.11389	-0.0452573	0.16463	3.79861e-144	9.0854e-178	0.731429	0.0555255	27.7937	24.9565	6.47122	6.66609	unknown protein
104050	1.90272	0.195168	-0.351202	-2.05876	1.71738e-12	0.562215	0.42873	5.57223e-13	4.57228	16.6542	3.49035	4.48495	SSCRP
102920	1.89535	1.83413	0.394525	0.333307	1.11907e-27	2.67904e-26	0.0844796	0.122786	39.2018	31.7283	11.2089	8.52243	C2H2 transcriptional regulator
62488	1.89483	1.46095	-0.260493	-0.694371	2.26049e-57	3.93413e-34	0.103721	3.55075e-08	42.0932	63.9403	14.3586	17.2108	MFS permease
103751	1.8946	1.68964	0.295826	0.0908634	5.42746e-66	1.48641e-53	0.0384156	0.57416	45.989	43.4621	14.3496	11.6944	Zn2Cys6 transcriptional regulator
79726	1.89412	1.0268	0.556503	-0.310816	1.09304e-43	1.2606e-14	0.00110867	0.0399104	13.9143	17.1694	6.79803	4.61232	unknown protein
107936	1.88646	2.11272	-0.287607	-0.0613435	3.96972e-21	6.63121e-26	0.321472	0.856314	14.0729	14.4391	3.19414	3.91508	MFS permease
80980	1.88305	1.81401	-0.350748	-0.419784	3.13832e-58	3.50006e-54	0.0159381	0.00169317	3346.22	4573.33	972.301	1239.87	peptidyl arginine deiminase
39426	1.88153	2.26751	1.10002	1.486	5.09593e-13	3.15005e-20	0.000335971	8.60208e-09	18.3814	6.6196	3.84207	1.80146	unknown protein
66819	1.86749	0.892193	0.594673	-0.380628	3.59354e-42	6.42518e-11	0.000302546	0.014561	11.7851	15.1201	6.26448	4.13789	Amino acid transporter LysP
52875	1.85715	2.0567	-0.0617766	0.137772	6.87822e-295	0	0.437383	0.015788	93.8943	86.5407	22.8807	23.8963	Zn2Cys6 transcriptional regulator
40775	1.85317	2.92229	-0.268942	0.800177	0.00104023	1.55448e-07	0.772937	0.272102	186.037	110.628	25.4096	30.6105	responds to xenobiotic stimulus
121065	1.85311	1.39701	0.115576	-0.34053	1.02358e-67	3.7159e-39	0.494857	0.00387077	22.5446	28.9991	8.70362	8.02283	unknown protein
108775	1.85052	3.00547	-0.0420355	1.11292	2.97776e-116	0	0.766497	6.88623e-45	80.9836	39.0112	10.5059	10.8279	transcription factor AbaA
122448	1.8463	0.653485	0.850978	-0.341839	4.13548e-54	5.52225e-08	8.85406e-11	0.0139428	34.533	42.4904	21.315	11.823	C2H2 transcription factor
5345	1.846	0.823577	0.647306	-0.375112	1.53039e-49	3.23112e-11	8.33191e-06	0.00736478	19.6311	23.8534	10.3938	6.6398	FAD-containing oxidoreductase
121579	1.83456	3.10426	-0.515559	0.754141	6.5719e-60	2.48415e-169	7.75769e-05	2.72314e-10	4695.92	2912.47	571.235	816.59	carbohydrate binding module
120803	1.83309	2.18729	-0.061839	0.292355	4.89704e-94	1.34793e-133	0.67319	0.00422741	226.275	188.247	50.6286	52.8345	unknown protein
54461	1.82925	1.4436	-0.575928	-0.961577	1.24573e-40	1.1368e-24	0.000615395	1.58931e-11	17.1298	32.5864	6.14294	9.17372	MFS permease
103886	1.82047	1.59106	0.198484	-0.0309327	7.5241e-88	1.18101e-67	0.103284	0.845916	470.192	489.904	159.174	138.656	unknown protein
111932	1.81088	1.44689	0.00953996	-0.35445	1.36278e-89	2.95289e-57	0.955368	0.000259256	26.7342	34.2667	9.83371	9.75759	PutA delta-1-pyrroline-5-carboxylate dehydrogenase
61212	1.80904	2.80099	-0.139347	0.852601	7.43235e-62	6.39591e-147	0.387509	3.77104e-14	147.486	85.2601	22.092	24.3152	cytochrome P450 monooxygenase
68869	1.80232	1.61304	0.0619804	-0.127297	5.96609e-194	2.62498e-156	0.528727	0.0734553	60.2137	66.9238	20.031	19.2013	MFS permease
62826	1.79731	2.24933	0.0931255	0.545147	4.16473e-130	5.77371e-206	0.404581	6.21961e-13	89.1765	63.6802	19.5473	18.3217	unknown protein
121156	1.7954	1.89057	0.26714	0.36231	8.10937e-127	2.68325e-146	0.00511588	2.38675e-06	35.9416	28.6078	9.9284	8.22567	Copper amine oxidase
124296	1.79345	1.89064	-0.434119	-0.336935	6.31775e-16	3.32804e-17	0.154297	0.236343	31.4157	34.9295	7.44812	10.0683	orphan protein
69081	1.78774	2.01527	0.00175693	0.229287	1.32288e-109	1.39548e-140	0.99055	0.00843586	33.6458	29.1777	8.45806	8.45481	putative
44640	1.7873	2.51875	-0.245818	0.485633	3.89092e-55	2.42596e-108	0.103878	0.000138976	546.682	396.85	96.9612	114.985	unknown protein
65215	1.78678	1.74271	0.157097	0.113024	7.05035e-83	7.843e-81	0.24473	0.341764	47.0213	43.3565	14.0316	12.5624	CE4 imidase
81517	1.78074	1.78409	0.295958	0.299309	3.99677e-79	1.11032e-79	0.0115816	0.00644876	196.518	163.317	58.3573	47.5298	unknown protein
69026	1.77432	1.85646	0.571686	0.653824	2.05997e-89	1.44411e-104	1.52963e-08	7.22608e-14	49.5938	31.1218	13.5413	9.11908	MFS permease
122043	1.77418	2.14776	0.158858	0.532433	2.89268e-100	1.96099e-147	0.164089	1.53265e-09	86.8082	62.445	20.3793	18.263	unknown protein
108649	1.76866	2.68227	0.0239863	0.937594	1.82538e-153	0	0.844876	2.0548e-45	76.1363	40.5719	12.1031	11.9169	GATA type Zn finger
108586	1.76418	1.13723	-0.248795	-0.875742	1.58039e-19	8.22237e-09	0.380077	4.37942e-05	98.9043	191.788	47.5105	56.4781	unknown protein
107591	1.7599	1.88292	-0.177222	-0.0541988	1.4558e-40	2.20844e-45	0.386605	0.796492	25.5533	25.9951	6.79162	7.68894	unknown protein
121475	1.75836	1.2668	0.114365	-0.377192	5.26186e-238	4.41322e-124	0.118341	8.44829e-12	73.9046	97.0012	31.0491	28.6658	orphan protein
111495	1.75671	0.524637	0.184702	-1.04737	6.71347e-27	0.00207894	0.46791	5.26744e-10	40.4167	75.1485	25.2758	22.2908	SSCRP
107802	1.75662	1.2305	0.562973	0.0368546	3.80588e-34	2.71141e-19	0.00190565	0.868902	101.551	95.1351	41.6358	28.0145	orphan protein
123616	1.74366	1.87115	-0.132292	-0.00480796	5.66291e-66	7.55439e-76	0.371	0.98241	1675.81	1713.42	466.853	511.642	short orphan protein
104549	1.74159	1.04754	-0.164728	-0.858779	1.36707e-86	5.36659e-32	0.172977	4.20634e-21	138.454	247.785	66.0998	74.0988	MFS permease
106437	1.73929	1.33783	0.553897	0.152441	9.20398e-47	2.83479e-30	0.000152501	0.314416	14.9426	14.2339	6.25731	4.24271	unknown protein
122108	1.73007	1.1741	0.616775	0.0608046	4.64109e-41	1.24947e-19	3.20567e-05	0.780324	4570.41	4285.24	1980.81	1291.7	only in Gibberella and Chaetomium
5812	1.7286	2.71279	-0.367212	0.616978	8.13553e-20	3.83132e-46	0.172666	0.00285107	22.4742	14.5972	3.41363	4.38932	short chain dehydrogenase/reductase
121746	1.72571	3.00803	-0.567093	0.715228	3.39731e-117	0	8.02651e-12	1.70152e-20	212.976	133.512	27.2568	40.3591	GH55 exo-1 3-?-glucanase GLUC78
59705	1.72488	1.92657	0.541458	0.743149	6.8305e-54	4.73352e-68	2.7858e-05	2.06713e-10	127.545	79.1552	34.857	23.9451	unknown protein
61304	1.72477	0.942033	0.190496	-0.592245	3.03411e-50	8.32352e-16	0.27613	2.84833e-07	6.90275	10.3296	3.56927	3.14429	Prolidase and Aminopeptidase P
2499	1.7237	3.12702	-0.458145	0.945168	5.68416e-09	6.01344e-26	0.299882	0.00259488	10.558	5.71125	1.25534	1.70936	unknown protein
107743	1.71413	1.28395	0.187549	-0.242634	1.57901e-30	4.92608e-18	0.4201	0.171587	33.2272	38.1602	13.2849	11.5684	orphan protein
54667	1.71016	2.04237	-0.849873	-0.517663	2.18571e-68	6.10039e-96	9.94107e-16	1.08093e-06	157.876	228.837	38.815	69.9296	acyl-CoA synthetase
4430	1.70915	3.75629	0.0337213	2.08085	4.95561e-26	1.51563e-125	0.912825	4.93718e-42	34.1005	8.25268	2.58676	2.53528	Developmental regulatory protein WetA
64274	1.69731	1.15297	0.369883	-0.174454	7.58531e-56	1.28555e-28	0.0105647	0.139944	9.3774	10.4974	4.19002	3.2414	unknown protein
39637	1.69124	1.59168	0.501401	0.401847	3.89307e-84	3.68423e-75	3.27474e-07	2.7379e-05	562.175	430.143	188.552	133.25	C4-dicarboxylate transporter/malic acid transport protein
111494	1.68587	2.49834	0.0569612	0.86943	3.16001e-24	3.00443e-53	0.853595	1.87851e-07	12.9024	6.96096	2.24537	2.16022	HET protein
105956	1.68176	0.786326	0.105713	-0.789719	3.52552e-67	2.38206e-15	0.496958	5.29315e-16	13.6773	23.3664	7.84486	7.29626	GH13 ?-amylase
107971	1.67579	2.64582	-0.476924	0.493104	6.77588e-18	4.14426e-41	0.0783854	0.0229924	26.0625	18.4571	4.14418	5.80587	SSCRP
2916	1.67323	1.91161	-0.0160794	0.222298	2.61862e-126	7.85627e-166	0.904501	0.00372843	120.222	104.796	32.4985	32.8679	unknown protein
74953	1.67188	2.70828	0.221293	1.25769	2.96257e-23	1.96568e-61	0.377707	3.77104e-14	17.6655	7.45133	2.72789	2.33723	MFS permease
81148	1.67023	1.22419	0.0129331	-0.433114	2.05452e-59	1.69256e-32	0.947321	0.00014861	155.093	207.352	65.7379	65.1532	short chain dehydrogenase/reductase
120193	1.66859	1.734	0.377045	0.442456	5.41456e-79	5.61052e-87	0.000369084	3.07747e-06	158.591	120.374	49.1722	37.8306	unknown protein
123978	1.66684	2.92482	-0.32102	0.936962	1.79754e-66	2.19297e-201	0.00869126	6.82509e-22	74.9332	41.0458	10.3482	12.9229	GMC methanol oxidase
37067	1.66258	1.54018	0.301977	0.179581	2.07402e-71	1.74292e-62	0.00952866	0.117896	57.0881	50.059	19.499	15.8099	unknown protein
48444	1.66255	0.896395	0.208276	-0.557881	9.94843e-60	2.80158e-18	0.140595	1.58695e-07	13.7446	19.5069	7.12146	6.16102	MFS maltose permease
67971	1.6559	0.60607	0.770992	-0.278833	2.6765e-42	4.87451e-07	1.90718e-08	0.0483975	11.4237	13.3248	7.21055	4.22383	MYND-type Zn-finger protein
67757	1.65527	1.75708	-0.13782	-0.0360071	1.05726e-65	9.27409e-73	0.355862	0.815993	58.837	61.2055	17.656	19.4526	5-dioxygenase (only in Amanita muscaria)
122476	1.65411	1.38528	0.349838	0.0810083	3.61066e-68	6.75811e-49	0.00249704	0.559233	95.6596	90.1188	36.5046	28.6309	ATG5
75290	1.65303	2.4372	0.0503223	0.834493	1.5557e-37	9.02212e-83	0.834966	4.31235e-11	11.5064	6.86832	2.25953	2.19096	dynamin GTPase
62362	1.6487	2.1807	-0.425502	0.106501	7.09317e-78	2.73633e-134	3.89848e-05	0.379035	56.0081	54.0533	12.833	17.2476	ion pump
38341	1.64656	1.12515	-0.0118038	-0.533214	1.1076e-27	2.41965e-13	0.966863	0.00110842	7.61604	10.955	3.47379	3.49749	MFS permease
80273	1.64607	2.06298	0.317843	0.734755	1.07907e-28	6.78449e-45	0.105759	3.88687e-06	63.9977	42.1602	16.7943	13.4676	phosphatidylinositol polyphosphate phosphatase
82177	1.64096	1.35998	-0.0353646	-0.316344	1.51466e-46	3.7075e-32	0.868074	0.0166399	34.2537	42.9818	13.4585	13.7645	3-oxo-5-alpha-steroid 4-dehydrogenase
56546	1.63719	1.847	-0.371914	-0.162101	1.45394e-43	2.49166e-54	0.0131159	0.299027	499.286	564.231	140.255	181.316	3TM
52520	1.63671	1.84574	-0.210692	-0.00166248	2.07124e-50	1.11605e-63	0.156824	0.997031	238.842	234.795	65.2369	75.5184	Cyclin
80096	1.63625	1.49598	0.0978188	-0.0424559	5.35844e-40	9.62145e-34	0.620087	0.842206	190.071	209.127	71.9651	67.3	unknown protein
63395	1.63609	1.33161	0.221552	-0.0829264	1.24471e-51	4.9179e-36	0.156916	0.568406	16.9923	17.1877	6.43971	5.50149	Glycerophosphoryl diester phosphodiesterase
120008	1.63547	0.767016	1.01413	0.145674	5.36554e-55	3.43582e-13	6.1926e-20	0.298887	182.65	166.469	108.212	53.5693	GMC oxidoreductase
122657	1.6353	1.72646	0.188688	0.279843	2.07705e-85	1.09101e-99	0.108699	0.00120014	33.1287	27.2691	10.0173	8.78874	unknown protein
76359	1.63214	2.80224	-0.222911	0.947189	3.15719e-35	1.79542e-101	0.228568	2.98506e-12	56.5942	29.8884	8.25407	9.63737	only present in ascomycota
30084	1.62806	1.71856	0.220789	0.31129	1.34739e-28	2.34901e-33	0.31444	0.0566213	15.2944	12.2116	4.59864	3.96228	unknown protein
74987	1.62518	1.79454	-0.0540291	0.115335	8.82882e-111	6.26746e-135	0.648229	0.220989	118.104	105.818	33.038	34.2986	unknown protein
108645	1.62507	2.05951	0.0455427	0.479987	6.52998e-64	7.77632e-104	0.792749	1.39412e-06	18.6927	13.7512	4.60287	4.45861	unknown protein
5614	1.62502	1.03603	0.356161	-0.23283	9.86538e-55	2.24748e-23	0.00611532	0.0617603	35.1968	40.7115	16.9038	13.1861	unknown protein
70803	1.62246	1.41887	-0.334894	-0.538488	4.28242e-33	2.33565e-25	0.0576924	0.000353876	26.5166	37.0233	9.53999	12.0221	bifunctional catalase/peroxidase
76659	1.62019	1.31521	-0.225071	-0.530053	1.5297e-39	4.57848e-26	0.189988	8.20384e-05	34.0617	44.7069	12.4411	14.5478	unknown protein
60282	1.61768	1.60503	-0.152284	-0.164938	1.23133e-78	1.67941e-75	0.233916	0.104421	17.3177	19.4078	5.6987	6.33475	Zn2Cys6 transcriptional regulator
68948	1.61742	1.63525	-0.022682	-0.00484533	3.08745e-29	6.29425e-30	0.935805	0.988892	102.37	102.49	32.8808	33.3208	unknown protein
65324	1.60507	2.05625	-0.197208	0.253972	1.17339e-40	6.08587e-66	0.236128	0.089331	677.448	556.836	159.658	183.05	metacaspase CasA
110954	1.60483	1.39834	0.0323158	-0.174182	2.31833e-53	5.07854e-41	0.871414	0.162426	202.533	217.827	73.3239	71.593	orphan protein
48080	1.60372	1.04534	0.242967	-0.315408	2.37407e-51	6.05663e-23	0.0973789	0.00694681	33.097	42.2905	16.4566	13.9228	unknown protein
103455	1.60278	2.87111	-0.000311016	1.26801	8.81974e-36	1.49903e-113	0.998766	5.50499e-23	94.1451	41.8229	13.7705	13.7718	unknown protein
109760	1.59826	2.08715	0.0544859	0.543378	7.31453e-42	3.04876e-72	0.798627	7.5085e-06	22.6224	16.6318	5.70605	5.49488	unknown protein
56942	1.59823	1.44699	0.337009	0.185765	2.81753e-93	3.989e-78	0.000297864	0.0450769	126.049	117.652	49.0918	38.8586	unknown protein
3027	1.59756	1.01911	0.191735	-0.386713	1.00163e-81	2.90231e-34	0.0990935	7.0732e-06	9.42644	12.7411	4.81412	4.21221	involved in DNA interstrand crosslink repair
61142	1.59674	2.62474	-0.049345	0.978657	2.98756e-27	1.33456e-73	0.861525	5.80943e-12	31.2375	16.7218	5.3449	5.54902	unknown protein
22388	1.59601	2.08641	0.0140638	0.504459	1.86376e-22	1.19139e-37	0.961844	0.00712853	39.0291	31.1692	10.4078	10.3118	unknown protein
120365	1.59127	1.24334	-0.210808	-0.558741	7.35645e-14	6.68153e-09	0.51642	0.0260555	28.8112	48.4241	13.877	16.0773	BZIP transcriptional regulator
70351	1.59126	1.1092	0.328264	-0.153792	1.87091e-77	1.27021e-39	0.00220346	0.13141	22.1219	24.1848	10.0697	8.03286	Zn2Cys6 transcriptional regulator
31869	1.58713	1.15719	0.537161	0.107214	3.25501e-28	8.25717e-16	0.00196123	0.621643	104.718	98.9425	47.7949	32.9336	unknown protein
121660	1.57273	0.847871	0.498924	-0.225932	1.65761e-42	1.68884e-13	0.000264444	0.110018	41.236	49.1013	23.3446	16.4933	unknown protein
112502	1.5649	2.23871	0.0418096	0.715619	4.61637e-34	4.79961e-70	0.862289	4.41101e-08	59.9848	37.9953	13.2197	12.8499	unknown protein
122963	1.56458	2.08144	-0.0671192	0.449744	3.57172e-135	1.4012e-239	0.498272	5.33064e-12	83.3738	63.6824	20.5482	21.5352	Cu_amine_oxidCopper amine oxidaseenzyme domain aligned
40618	1.56407	1.87429	0.0463229	0.356541	1.59876e-21	3.94399e-31	0.882806	0.0519322	11.9191	9.7306	3.4068	3.2934	only in ascomycota
81511	1.56333	1.13136	-0.119563	-0.551533	1.26511e-32	4.4873e-17	0.58174	7.58669e-05	9.7546	13.3098	4.14074	4.49515	formamidase
62300	1.55913	1.45015	-0.00628528	-0.11526	2.96608e-42	1.63744e-36	0.978045	0.421	11.1972	12.5737	4.25231	4.2582	unknown protein
121735	1.55297	1.74902	-0.359717	-0.163668	2.72119e-56	4.29711e-71	0.0023825	0.200086	549.197	612.747	162.75	208.834	GH3 ?-glucosidase CEL3b
5844	1.55075	1.68611	0.153425	0.28879	1.9401e-65	8.31277e-79	0.236128	0.00406234	46.6625	40.0452	15.2111	13.6491	unknown protein
47432	1.55073	1.67897	0.189519	0.317762	4.60215e-103	4.04816e-121	0.0397831	6.65101e-05	174.036	139.602	54.3386	47.6486	NAD(P) transhydrogenase beta subunit
43250	1.54865	0.83688	0.198208	-0.51356	2.78493e-45	3.7238e-14	0.194843	1.24166e-05	170.445	254.058	99.7474	86.8871	No_value
122971	1.54781	1.72559	0.00466883	0.182442	1.05095e-76	2.00975e-95	0.976108	0.0721092	32.8556	30.0133	10.297	10.261	fumigatus and Magnaporthe
48792	1.54588	1.75851	0.262396	0.475028	1.88787e-101	1.18887e-135	0.00366152	8.66819e-11	59.7501	42.1229	17.3143	14.4206	amidase
53888	1.54258	1.67346	0.142092	0.272976	3.45746e-25	3.20689e-30	0.551608	0.121765	20.9391	16.619	6.29861	5.71037	pirin
108157	1.53768	1.52476	0.289939	0.27702	1.31277e-141	7.57617e-144	6.34887e-05	1.52484e-05	97.2886	78.4353	33.0392	27.0122	orphan protein
111567	1.53694	1.09995	0.672061	0.235074	1.14357e-32	3.954e-20	1.27428e-05	0.0944674	10.258	8.79219	4.82438	3.03556	C2H2 transcription factor
4508	1.53656	1.20237	0.348569	0.0143769	1.19063e-54	1.46068e-34	0.0041044	0.93511	79.3723	80.7789	35.4648	27.8354	related to N. crassa Stm1-like GPR-6
80340	1.53542	0.660053	0.170295	-0.705073	4.30863e-41	1.29894e-08	0.292212	7.248e-09	180.699	279.867	108.66	96.5414	6-mannosyltransferase
104797	1.5285	1.37008	-0.400394	-0.55881	2.40719e-76	2.46899e-57	0.000110887	3.1522e-11	11.7358	16.8947	4.44045	5.86124	GH3 ?-glucosidase BGL3j
106356	1.52582	1.95311	-0.430833	-0.00354525	1.32919e-06	5.0044e-10	0.331779	0.997984	57.8169	63.0122	16.2273	21.8956	unknown protein
119896	1.52282	2.28841	-0.255823	0.509764	4.03266e-48	4.64137e-107	0.059111	7.68853e-06	216.235	157.331	45.8606	54.7722	malic enzyme
33482	1.51295	0.946275	0.396389	-0.170283	1.18789e-19	9.23936e-09	0.0771399	0.439287	24.9193	27.2372	12.5717	9.5596	unknown protein
75998	1.51094	1.10427	0.431483	0.0248088	2.38908e-31	1.58104e-17	0.00675553	0.914503	35.8823	36.4473	17.2431	12.7829	unknown protein
80528	1.50226	1.17284	-0.0616939	-0.391119	1.1739e-48	4.59131e-30	0.719266	0.000660496	90.508	116.365	39.3665	41.0612	GÔøΩ-WD40 protein
77473	1.49962	1.74286	-0.00808628	0.235148	1.55483e-30	4.64083e-41	0.973864	0.143471	16.4677	15.3651	5.39399	5.43166	FAD-binding
111552	1.49603	1.73162	-0.150119	0.0854776	2.33559e-22	3.79187e-29	0.556832	0.705504	27.8915	27.5578	8.8479	9.78752	unknown protein
74235	1.49145	1.11149	0.532219	0.152262	1.16679e-69	1.86607e-39	1.5398e-08	0.159673	523.12	463.859	238.582	164.954	ribonucleotide reductase
107780	1.4909	0.474381	0.585052	-0.431472	3.43456e-37	4.75069e-05	2.50312e-05	0.000485171	14.7368	18.9817	10.1339	6.76043	unknown protein containing a putative BTB/POZ domain
39911	1.49054	1.79436	-0.387909	-0.0840866	1.02031e-63	9.86064e-83	0.00150599	0.44981	17.6001	18.9426	5.14959	6.73944	SAM-dependent methyltransferases
58701	1.48903	2.77065	-0.364887	0.916731	1.99992e-12	2.4509e-39	0.237297	2.28554e-05	10.5336	5.75658	1.58609	2.04098	Mannose-6-phosphate isomerase
53495	1.48894	1.55044	-0.258199	-0.196708	5.03979e-80	8.15716e-85	0.010645	0.0325387	59.016	68.0245	20.2676	24.1964	unknown protein
53722	1.48614	0.951986	0.592245	0.0580912	7.09493e-45	2.95583e-19	6.78976e-07	0.735721	543.845	533.219	286.967	190.39	unknown protein
103920	1.48546	1.63485	-0.405254	-0.255868	1.50694e-137	1.32439e-157	1.02519e-08	5.40718e-05	66.6418	79.8765	21.5616	28.5572	only in Magnaporthe
78706	1.48254	1.0759	0.287068	-0.119569	1.91963e-62	2.94973e-34	0.0112011	0.296962	33.3095	36.3178	15.8714	12.9831	unknown protein
106646	1.48093	1.54655	0.16987	0.235492	3.20746e-18	8.33036e-20	0.512186	0.298579	104.502	89.457	36.0504	32.0529	Acyl-CoA synthetase
111095	1.47297	0.894167	0.745771	0.166969	2.26839e-20	1.35784e-08	5.35347e-05	0.442142	22.9942	20.1446	12.1731	7.27885	unknown protein
79116	1.47059	1.40998	0.0742737	0.0136622	1.76238e-252	4.74352e-235	0.242537	0.84777	69.3246	69.2373	26.3052	25.0019	MFS permease
77998	1.46966	2.36522	0.125554	1.02111	7.03916e-37	3.70455e-95	0.479912	2.71625e-18	134.464	72.1208	28.4228	26.0368	unknown protein
123911	1.46917	1.86228	-0.295721	0.0973915	1.21881e-81	2.6344e-123	0.00492228	0.290247	20.3238	19.3095	5.68853	6.96986	unknown protein
22637	1.46801	1.99624	-0.138055	0.39018	2.1738e-50	3.26869e-92	0.331047	0.000359216	120.704	94.7854	31.1425	34.2654	CKN1) involved in transcription-coupled nucleotideExcision repair
119619	1.46303	0.364396	0.465814	-0.632823	2.43457e-65	2.65834e-05	6.03773e-06	3.95896e-14	9.47532	14.4966	7.26241	5.24258	unknown protein
120583	1.46104	1.22869	0.147355	-0.0849908	6.37274e-62	2.12091e-44	0.230922	0.502788	73.578	76.571	30.8053	27.8213	unknown protein
123327	1.45913	2.18359	-0.308904	0.415557	2.2042e-40	6.45168e-89	0.0244218	0.000802338	3769.41	2922.12	857.974	1062.8	SWI-SNF chromatin-remodeling complex protein
1885	1.45283	2.14387	-0.806369	-0.115334	9.33107e-53	2.49354e-112	4.58898e-15	0.37825	163.596	178.864	37.364	65.3635	GH15 glucamylase with starch binding domain
67752	1.45009	1.56056	0.215512	0.325982	6.72725e-52	5.7607e-61	0.0918939	0.00228113	50.081	40.5623	17.2391	14.8544	MFS permease
70907	1.4429	1.77384	-0.722699	-0.391764	4.39278e-33	9.53354e-48	1.78749e-07	0.00424196	213.662	277.851	61.9696	102.289	Ankyrin
109929	1.44266	1.86235	-0.333713	0.0859836	6.37241e-47	4.71571e-74	0.013318	0.5318	13.1709	12.8372	3.73901	4.70904	unknown protein
64545	1.4406	1.16273	0.438888	0.161019	1.64258e-36	5.66621e-26	0.00201529	0.246353	12.0055	11.1059	5.54609	4.1036	MFS permease
74807	1.43756	2.62062	-0.33218	0.850886	1.84465e-47	1.25087e-154	0.00686728	8.5002e-17	221.686	120.844	35.4396	44.6188	6-mannanase
82374	1.43747	2.11322	-0.29792	0.377832	7.30949e-21	1.23467e-43	0.146504	0.0406045	1526.37	1188.59	356.978	438.836	unknown protein
108559	1.43691	1.17698	0.241061	-0.0188691	7.62634e-79	5.28679e-54	0.0121851	0.886885	131.217	130.477	56.9797	48.1864	unknown protein
105408	1.4344	1.54364	0.290065	0.399312	5.2685e-12	1.5242e-14	0.346371	0.0907607	14.4881	11.3905	5.14508	4.21269	orphan protein
2735	1.4322	2.49586	-0.103835	0.959827	6.5652e-41	2.45658e-123	0.542526	1.10052e-19	46.274	24.3879	8.41944	9.04815	GH18 chitinase CHI18-6
109526	1.43089	0.482725	0.274159	-0.674006	4.61206e-80	3.45932e-10	0.00364132	9.80739e-19	12.4337	19.9873	8.96646	7.40071	related to ISWI2
105515	1.42922	2.21174	0.0332374	0.815758	9.02834e-30	4.51297e-71	0.887251	1.88923e-10	108.237	65.3721	24.871	24.2766	orphan protein
108381	1.4275	1.05288	0.352739	-0.0218781	4.1934e-41	2.47408e-24	0.0104415	0.898414	19.6193	19.4533	9.25361	7.22393	Zn2Cys6 transcriptional regulator
109239	1.42747	1.3468	-0.284569	-0.365242	3.24e-20	8.68301e-18	0.187177	0.0470123	22.2184	28.1262	8.57899	10.4893	only in Aspergilli
120473	1.42569	2.3134	-0.0839721	0.803731	5.18833e-34	2.8559e-88	0.665317	2.34974e-11	43.3182	26.1218	9.17426	9.72057	Dihydrolipoamide transacylase (alpha-keto acid dehydrogenase E2 subunit)
53372	1.42346	1.17218	-0.0708425	-0.322121	4.08918e-73	3.94706e-49	0.582361	0.000140268	25.0884	30.3454	10.7808	11.3199	acyltransferase 3
71566	1.42049	1.32464	0.202683	0.106832	1.15626e-41	6.70241e-37	0.159743	0.465214	26.1768	25.4709	10.9576	9.51352	phytase
122415	1.41724	1.75357	0.0464309	0.382757	2.01969e-57	2.3058e-87	0.75709	0.000108517	2131.34	1643.98	635.69	615.545	Protein disulfide isomerase 1
109328	1.41711	1.69083	-0.0425768	0.231141	5.63084e-68	6.02766e-97	0.768994	0.0103736	22.1061	19.0694	6.94506	7.12624	Zn2Cys6 transcriptional regulator
23173	1.41472	1.63562	0.14685	0.367745	7.24399e-50	4.17329e-67	0.280853	0.000464245	58.6054	45.6959	18.9783	17.1477	unknown protein
3363	1.41311	2.64166	0.36794	1.59649	5.61887e-32	9.93612e-115	0.0152507	2.33637e-43	83.7569	30.1052	14.5802	11.2905	9 TM
42972	1.41252	1.21571	0.00983777	-0.186969	1.01388e-13	1.8313e-10	0.978045	0.462945	29.491	35.3311	13.4172	13.2679	only present in Gibberella and Magnaporthe
4921	1.4104	0.355421	0.216204	-0.838771	4.05281e-18	0.0373724	0.366126	1.18951e-06	12.0599	20.2855	8.86694	7.61305	C2H2 transcriptional regulator
53343	1.41	1.73102	0.142356	0.463374	7.55996e-35	4.4377e-52	0.396485	0.000279534	130.011	101.685	42.2334	38.2585	ADAM_fungal subgroup
65292	1.40789	1.31793	0.0726804	-0.0172791	7.87055e-101	6.33714e-89	0.475167	0.879301	77.204	78.4159	31.0843	29.5555	Long chain fatty acid acyl-CoA ligase
106647	1.40583	1.28019	0.0720394	-0.0536008	1.03353e-14	1.59181e-12	0.830108	0.856124	11.7643	11.319	4.5004	4.26805	orphan protein
61420	1.40361	1.59838	0.183929	0.378703	9.59656e-60	2.51167e-78	0.112863	4.91682e-05	134.486	103.317	44.3617	39.004	unknown protein
5296	1.39661	1.08287	0.129288	-0.184454	5.55585e-39	4.43321e-24	0.425189	0.165832	13.3463	15.4033	6.39897	5.85969	Type I 3-dehydroquinase
70096	1.39546	1.40219	0.0498448	0.0565748	1.08471e-33	1.33926e-34	0.820223	0.742459	14.1082	13.7982	5.4255	5.21977	GÔøΩ-WD40 domain protein
78639	1.39306	2.01835	-0.425299	0.199998	1.58617e-77	4.75921e-161	5.20061e-07	0.0251453	269.421	232.713	65.9833	88.6184	Serine/threonine protein kinase
107031	1.39223	1.85794	-0.126035	0.339675	1.93344e-10	1.15658e-17	0.739352	0.20245	23.6741	17.6712	6.16332	6.74724	orphan protein
76775	1.39137	0.470031	0.0834887	-0.837851	2.14956e-27	0.000406652	0.69973	4.05725e-10	10.1142	16.238	6.56502	6.19644	MFS permease
55036	1.39034	1.93474	-0.375273	0.169123	3.85784e-29	7.51145e-53	0.0285616	0.259065	275.181	246.071	72.655	93.963	unknown protein
76065	1.3884	1.82889	-0.452787	-0.0123026	3.45159e-34	1.85421e-57	0.00109395	0.953335	42.9872	40.0664	11.1778	15.3102	unknown protein
21542	1.3879	0.592104	0.539592	-0.256206	7.02752e-38	5.41142e-08	1.38127e-05	0.0479199	44.2383	53.9532	29.9772	20.6161	histone acetyltransferase ESA1
60450	1.3877	1.50487	-0.00122681	0.115944	1.91387e-52	9.94394e-62	0.994231	0.339376	67.3921	61.4895	23.4936	23.4906	a component of the 9-1-1 replication checkpoint clamp
107137	1.38547	0.738158	0.165058	-0.482253	2.57586e-27	1.23589e-08	0.385518	0.000620595	29.322	40.4961	17.4086	15.4921	sterol desaturase family
112126	1.38249	1.30381	0.322719	0.244037	3.03702e-76	4.09628e-72	0.000456128	0.00213819	25.4687	22.0274	10.5517	8.44794	Methylmalonate semialdehyde dehydrogenase
123313	1.38029	1.33255	-0.103605	-0.151338	9.60458e-135	3.9035e-125	0.181301	0.0217588	66.87	74.9792	26.8036	28.8056	ATG1
104994	1.37807	1.35192	-0.186716	-0.212867	4.6822e-58	2.21878e-53	0.136902	0.0251506	12.374	14.1116	4.77831	5.42731	Zn2Cys6 transcriptional regulator
123241	1.37798	1.67169	0.409443	0.70315	7.10464e-57	1.3291e-94	0.000115286	5.66714e-19	30.0916	19.1344	9.78306	7.34687	MFS permease
81670	1.37546	1.28855	0.422598	0.335686	5.21548e-111	3.2084e-100	7.32452e-10	2.30815e-07	83.3577	66.1642	34.1751	25.487	MFS permease
52012	1.37527	3.45753	0.0292887	2.11154	1.16554e-29	4.60401e-183	0.895605	5.20693e-69	429.788	107.734	42.3841	41.5313	unknown protein
46266	1.36892	1.14407	0.0872915	-0.137563	5.03587e-57	1.97044e-40	0.521247	0.202659	44.4557	50.1743	20.6589	19.4512	unknown protein
124256	1.36519	2.41701	-0.792064	0.259754	4.17157e-95	2.07132e-294	1.4761e-30	0.000481122	507.996	428.608	96.0814	166.37	phospholipase-like protein
54391	1.3645	1.07718	0.065028	-0.222288	3.057e-118	4.1798e-74	0.491224	0.000464511	47.2829	55.2786	22.4817	21.4734	unknown protein
54583	1.36122	1.22734	0.19176	0.0578809	1.47381e-36	6.09455e-31	0.215087	0.722552	23.8109	23.4847	10.4616	9.14321	unknown protein
79089	1.35839	1.18689	0.228936	0.0574348	2.21363e-63	4.3956e-49	0.0252142	0.643644	199.788	189.15	86.4797	73.7614	unknown protein
57098	1.3579	1.48818	0.230069	0.360343	2.82451e-64	3.10257e-78	0.0239209	3.33845e-05	50.9216	41.5634	19.0224	16.2102	GH92 protein
123713	1.35582	1.25291	0.0479457	-0.0549683	1.89902e-21	1.59329e-18	0.849793	0.821552	271.629	282.903	114.267	110.541	involved in fruiting body development
5446	1.35557	1.00558	0.0394002	-0.310587	3.0925e-27	1.53627e-15	0.862874	0.0370653	34.9769	43.6731	17.5469	17.0547	unknown protein
107644	1.35361	0.646073	0.369155	-0.338385	2.97067e-15	0.000160468	0.119953	0.0842531	8.23657	10.8535	5.49061	4.25358	SSCRP
124056	1.35331	2.77531	0.448777	1.87078	0.00195412	6.40348e-11	0.485555	5.43923e-05	32.504	9.52392	5.08427	3.72579	phosphatidic acid phosphatase
73881	1.34733	1.19291	0.270718	0.116296	3.99618e-36	5.61324e-29	0.0513677	0.432031	30.5645	28.7132	13.6168	11.2901	unknown protein
73764	1.34459	1.34905	0.196962	0.201424	8.1994e-75	3.45886e-77	0.04086	0.0160418	46.3835	41.2963	18.6566	16.2798	nucleoside transporter
122139	1.34344	1.70276	0.0986694	0.457994	1.98273e-35	2.14833e-56	0.556832	0.000128644	134.793	100.108	42.2419	39.4529	Zn2Cys6 transcriptional regulator
56789	1.34134	0.863611	0.395124	-0.0826018	2.63453e-57	5.38351e-25	6.34887e-05	0.486817	39.5866	42.4998	22.0615	16.7651	cell division control protein Cdc6
56077	1.3403	1.15223	0.455161	0.267093	2.95398e-26	6.33898e-20	0.00281255	0.0859006	66.0626	54.3199	29.4038	21.4569	Zn2Cys6 transcriptional regulator
119989	1.33937	1.64506	-0.525953	-0.220269	1.14285e-19	4.80119e-29	0.00294461	0.257564	129154	149905	41143.1	59241.2	HFB2
106043	1.33814	0.458309	-0.0976505	-0.977484	6.04101e-16	0.0106742	0.741074	1.14133e-08	11.8892	21.2586	7.85875	8.42297	GFA-domain
108784	1.33753	1.32695	-0.199641	-0.210224	7.50526e-65	1.60807e-62	0.0592638	0.0205442	43.6565	51.0884	17.5949	20.2245	unknown Zinc-dependent oxidoreductase
56952	1.33512	1.45964	0.579344	0.703865	1.82404e-72	4.26375e-95	2.14922e-12	3.50209e-23	43.5123	27.0616	16.0201	10.7212	MFS permease
46613	1.33204	1.28929	0.110218	0.0674629	1.52668e-78	2.48753e-74	0.279498	0.505887	73.4084	72.1784	30.9608	28.6561	unknown protein
122569	1.3298	2.87751	-0.372836	1.17488	2.14188e-15	2.0425e-67	0.0878163	2.13659e-11	530.535	246.547	75.7482	98.063	unknown protein
59796	1.32793	1.05473	0.25798	-0.0152173	1.09753e-94	6.45674e-62	0.00118174	0.888535	38.0155	38.875	18.5285	15.4715	MFS permease
122422	1.3227	1.06702	-0.273107	-0.528791	1.32601e-37	8.01456e-25	0.0378651	2.38122e-06	270.752	377.552	124.929	150.938	SSCRP
65483	1.32233	1.21679	0.0957968	-0.00974371	2.97667e-50	7.15577e-43	0.476843	0.95306	566.843	568.148	242.834	227.189	unknown protein
4851	1.32184	1.39335	-1.48546	-1.41395	6.50897e-46	4.94253e-36	3.82771e-39	2.46081e-50	13.3461	36.5236	5.20348	14.5688	unknown protein
77517	1.32038	0.938483	-0.098356	-0.480257	1.49551e-24	5.84847e-13	0.635053	0.000894798	30.5977	40.3994	15.1149	16.1954	putative CDT2 cellodextrin transporter
123244	1.31892	1.43663	-0.146602	-0.0288893	3.8947e-93	2.27184e-110	0.0830801	0.791825	3294.29	3407.03	1233.71	1365.64	Serine proteinase Sub8
111694	1.31842	1.45491	-0.0161779	0.120313	2.27755e-52	1.30327e-63	0.919162	0.299109	306.147	286.943	113.773	115.061	dipeptidase
108155	1.31783	1.58446	0.41396	0.680583	8.14058e-09	1.09945e-12	0.183279	0.00697156	32.6914	19.7514	10.5334	7.91475	orphan in fungi
80359	1.31771	1.47507	-0.201726	-0.0443723	5.63583e-128	1.87257e-158	0.00306607	0.584772	97.9449	101.962	35.5735	40.8692	unknown protein
29642	1.31433	-1.35613	1.03343	-1.63703	1.36696e-11	4.42058e-12	2.22951e-06	4.78445e-16	6.1264	16.7501	13.7827	6.74395	Phosphatidylserine decarboxylase
103023	1.31064	0.941021	0.266322	-0.103301	4.55394e-52	9.62196e-28	0.0138586	0.379102	298.804	325.659	157.981	131.261	unknown protein
41617	1.31047	0.910901	0.380153	-0.0194156	6.30225e-53	7.80306e-27	0.000182251	0.894582	109.072	109.667	57.5532	44.2722	lae1
78688	1.30919	1.60491	0.177793	0.47351	7.2963e-30	2.26796e-44	0.271427	0.000227546	211.439	150.046	68.4837	60.552	Winged helix repressor DNA-binding
57335	1.3088	0.687105	0.230239	-0.391453	1.92186e-55	2.74389e-16	0.0344607	9.83336e-06	11.1198	14.4431	6.84069	5.82444	unknown protein
40534	1.30726	1.21368	-0.105334	-0.198914	4.21315e-69	1.37447e-58	0.351426	0.0184928	35.07	39.2554	14.7666	15.8726	unknown protein
105924	1.3072	1.36343	0.134674	0.190903	1.95895e-25	2.983e-28	0.49591	0.216974	11.7922	10.7863	4.79471	4.36982	GT1 ÔøΩ-glycosyltransferase
102851	1.3044	0.959458	0.321744	-0.0232021	1.2701e-09	8.33567e-06	0.284833	0.95279	89.672	90.0533	45.6077	36.535	SSCRP
79304	1.30299	0.99513	0.137909	-0.169951	2.34139e-85	1.42509e-50	0.128134	0.0305787	24.0873	27.7321	12.3681	11.2376	DNA repair endonuclease Rad2p of Saccharomyces cerevisiae and ERCC5 (XPG) of Homo sapiens
109562	1.3008	1.51825	-0.222553	-0.00510866	2.10959e-29	4.68514e-38	0.199042	0.982088	21.2763	21.2487	7.39212	8.60874	orphan protein
107463	1.3004	1.15344	-0.188511	-0.335471	4.52092e-41	2.83491e-32	0.154946	0.00220789	101.441	130.779	46.6021	53.1088	exoribonuclease Dhp1
5016	1.29975	1.40637	-0.0490795	0.0575343	3.42004e-35	5.01509e-41	0.787669	0.734425	191.748	185.778	72.9395	75.5129	Chaetomium and rats (!)
123806	1.29925	1.38293	0.119805	0.203487	3.05572e-36	1.68106e-42	0.46791	0.0814407	12.0266	10.411	4.60582	4.23444	secretin like
75939	1.29816	1.39366	-0.215164	-0.119667	7.98541e-54	9.92558e-62	0.0465693	0.285494	85.0077	93.0907	32.6143	37.8687	unknown protein
74187	1.29789	2.51275	-0.547332	0.66753	4.8764e-37	7.46308e-134	3.68819e-06	3.88053e-10	80.6709	53.3413	14.8395	21.6849	AAA+-type ATPase
76018	1.29625	1.17626	-0.0239586	-0.143949	1.4689e-70	3.27763e-58	0.858592	0.110154	75.783	84.1248	33.6994	34.2692	CysKCysteine synthase
67907	1.29512	1.44315	0.165876	0.313908	5.04841e-51	1.35962e-65	0.173312	0.000573612	72.7607	57.6782	26.4127	23.5027	transfer of mannosylphosphate
52956	1.28759	1.11726	0.154783	-0.0155487	1.36017e-78	2.11797e-60	0.0969281	0.89375	47.0847	48.3265	22.0554	19.7911	3'-5' exonuclease
69963	1.28285	1.51262	0.028823	0.258592	2.11211e-24	8.01229e-34	0.902279	0.0861347	46.2275	38.2455	16.0312	15.6883	unknown protein
67742	1.28174	1.12505	0.267304	0.110621	1.90935e-50	8.19631e-40	0.0131323	0.332444	23.1492	22.6751	11.2267	9.31867	essential for quelling
55950	1.28067	1.2094	0.0820662	0.0107982	5.82722e-47	2.20057e-42	0.563585	0.945676	20.6958	20.7356	9.02265	8.52138	GT90 protein
122134	1.28035	0.954112	0.0468208	-0.27942	1.76174e-50	2.29958e-28	0.759339	0.00269629	11.3841	14.5047	6.17616	5.97707	unknown protein
106064	1.27891	1.0439	0.413115	0.178101	1.97429e-28	7.20753e-20	0.00343889	0.22595	37.9564	33.8068	18.5573	13.8963	C2H2 transcriptional regulator
53360	1.27747	1.23507	0.0323018	-0.0101008	2.44137e-24	4.74204e-23	0.895053	0.96468	12.7308	12.7833	5.3963	5.28342	SSCRP
2096	1.27645	1.59397	-0.223975	0.093544	1.00284e-35	6.37543e-54	0.119157	0.508982	10.9295	10.7798	3.81357	4.46304	Zn2Cys6 transcriptional regulator
60756	1.27124	0.879824	-0.569617	-0.961036	1.93414e-23	1.06488e-10	0.000375754	2.69502e-13	8.88199	17.3294	4.83634	7.17543	unknown protein
53401	1.26765	1.45618	-0.134744	0.053787	3.04242e-26	5.47093e-34	0.469655	0.781654	14.558	14.7505	5.58743	6.1326	Mismatch-specific DNA N-glycosylase involved in DNA repair
123539	1.26605	0.81406	0.115913	-0.336078	6.16338e-28	2.74802e-12	0.523015	0.0103596	41.8611	51.2573	23.0995	21.2738	only in Gibberella and Arabidopsis
119710	1.26548	2.0382	-0.413305	0.359419	6.66069e-18	5.34917e-44	0.0269219	0.0383596	28.7427	21.2119	6.62181	8.81505	MFS multidrug transporter
108278	1.26485	0.941211	0.352331	0.0286925	2.80476e-23	4.21877e-14	0.0333369	0.891448	25.1688	25.5561	13.5923	10.6085	unknown protein
109716	1.26324	1.06776	0.227241	0.0317651	9.65677e-58	5.58117e-42	0.0223624	0.811717	75.4241	73.9716	36.0713	30.8292	only in ascomycota
81296	1.26266	1.1297	0.247249	0.114285	6.02378e-67	1.15909e-54	0.00638299	0.223182	149.83	141.017	69.7678	58.7795	SSCRP
108261	1.26237	1.37013	0.224116	0.331873	1.81578e-52	3.33261e-62	0.0336136	0.00030432	602.368	473.045	230.356	197.149	SSCRP
109548	1.26136	1.17172	0.0129844	-0.0766487	3.6733e-64	1.28764e-55	0.927494	0.454672	61.4721	65.4097	27.5524	27.3246	short chain dehydrogenase/reductase
67275	1.25966	1.63803	-0.476891	-0.0985268	1.29948e-27	1.20431e-45	0.000489121	0.565739	56.2964	59.5113	17.8557	24.864	RAS1
3481	1.25936	0.692186	0.0625695	-0.504606	8.39801e-48	3.03888e-15	0.659645	4.21316e-08	29.2654	39.4459	17.2143	16.4705	unknown protein
58130	1.25885	1.33383	0.0914201	0.1664	2.2047e-15	3.80312e-17	0.727953	0.456527	103.875	97.5366	43.4227	40.7584	bHLH transcriptional regulator
104121	1.25698	0.428543	0.347957	-0.480483	1.42463e-51	4.02205e-07	0.000451857	5.35738e-08	49.5697	69.8667	37.2178	29.2322	3-mannosyltransferase
60773	1.25663	0.566213	0.123751	-0.566663	5.25454e-20	5.33106e-05	0.564683	0.000170986	74.3834	102.839	46.8845	42.9826	ankyrin
81720	1.25648	1.17117	0.132524	0.0472169	1.26859e-70	4.11616e-62	0.175302	0.665394	63.4308	64.4514	29.561	26.9626	Ume5 CMGC kinase
78448	1.25533	1.63657	-0.393948	-0.0127068	5.33537e-42	2.19825e-68	0.000558078	0.938311	34.9012	35.6363	11.3724	14.937	unknown protein
111450	1.25465	0.857979	0.299535	-0.0971337	6.31183e-29	7.01057e-15	0.0468106	0.520162	11.4309	12.1448	6.26748	5.07706	unknown protein
3813	1.25317	0.758631	0.407986	-0.0865523	3.14202e-39	2.4237e-15	0.000298851	0.534057	194.742	207.596	115.587	87.0379	unknown protein VanZ like family
56966	1.25295	1.75118	0.0459397	0.544171	1.46547e-24	4.2609e-47	0.833845	4.54836e-05	64.6308	46.0697	19.9538	19.3081	N-formyltyrosine cytochrome P450 oxidase
77093	1.25249	2.09748	-0.305873	0.53911	7.2499e-49	3.59986e-134	0.00379343	1.27243e-09	57.2082	41.8676	14.2187	17.5594	acid sphingomyelin phosphodiesterase (probably vacuolar)
76039	1.25141	1.20884	0.253637	0.211074	4.38261e-63	1.69026e-60	0.00655476	0.0132004	28.6683	24.9218	12.4815	10.4711	Zn2Cys6 transcriptional regulator
69727	1.25001	0.57967	0.295975	-0.374369	3.87401e-56	3.87582e-13	0.00203368	1.40177e-05	583.491	743.424	383.878	312.707	unknown protein
36373	1.25	1.32802	0.138757	0.216782	2.93893e-35	1.21695e-40	0.355274	0.0660706	13.4399	11.7771	5.45007	4.94353	Vacuolar assembly/sorting protein VPS9
121214	1.24636	1.42003	0.459251	0.63292	4.24937e-38	1.62462e-50	4.3074e-05	2.4949e-10	75.8983	49.1037	28.4679	20.6851	unknown protein
106250	1.24515	1.55366	-0.101492	0.207017	3.74181e-114	3.97495e-177	0.204178	0.00034711	62.8867	54.5816	21.4752	23.0409	class-II
112233	1.24153	0.653777	0.217064	-0.370693	3.05643e-45	1.60621e-13	0.0634681	9.32352e-05	12.1601	15.5611	7.65358	6.57463	interacts with MUS81 to form a DNA structure-specific endonuclease with substrate preference for branched DNA structures with a 5'-end at the branch nick
109972	1.24103	1.44382	0.22224	0.425036	1.3052e-28	3.55527e-41	0.158595	0.00017969	140.08	106.28	52.531	44.9947	orphan protein
32716	1.23967	1.24423	0.19312	0.197687	2.4713e-09	7.75622e-10	0.564012	0.462043	21.6797	17.8951	8.67164	7.54823	unknown protein
60482	1.23555	1.20472	0.316731	0.285907	1.20617e-49	7.60001e-48	0.00164102	0.00249473	503.57	422.711	223.592	179.533	unknown protein
68204	1.23303	1.14541	0.453568	0.365946	1.89899e-31	2.73342e-28	0.000297619	0.00169486	15.1566	11.7228	6.81833	4.98363	NRPS
38227	1.2282	0.537961	0.425865	-0.264378	6.16685e-14	0.00121894	0.0407319	0.203442	14.4407	17.5423	10.0707	7.49027	unknown protein
74282	1.22772	0.75207	0.470727	-0.00492403	0.011677	0.130267	0.509686	0.998251	573.16	564.924	334.279	241.217	QI74 orthologue
79010	1.22463	1.01827	0.167992	-0.0383714	2.18609e-45	6.5266e-32	0.151492	0.791876	94.6508	98.4328	47.3356	42.1209	putative
82074	1.22387	0.857776	0.122911	-0.243179	1.73142e-68	2.0378e-34	0.219351	0.00148073	31.9335	38.5394	17.9628	16.4772	unknown protein
68028	1.22172	1.25125	-0.0170513	0.0124816	6.33213e-16	1.13898e-16	0.952895	0.964955	10.464	9.77646	4.14975	4.2075	unknown protein
65410	1.22068	0.68449	0.194095	-0.3421	2.00715e-30	1.93486e-10	0.178379	0.00540863	583.7	745.901	366.155	320.065	Phosphoadenosine phosphosulfate reductase
64044	1.22042	1.72618	-0.434562	0.0711953	3.41063e-11	4.66271e-21	0.0673645	0.81854	259.139	242.844	77.1127	104.278	unknown protein
69769	1.22033	1.65827	-0.380894	0.0570426	1.03383e-35	7.3218e-64	0.00150335	0.712087	47.7042	47.3027	15.5892	20.3173	putative
5598	1.21642	1.01956	0.269124	0.0722585	5.61067e-25	4.79303e-18	0.0808471	0.697602	68.5858	67.1068	34.8003	28.8786	Endosome-associated ubiquitin isopeptidase
122529	1.21573	1.34715	-0.0246635	0.106759	1.99665e-83	2.11414e-102	0.827277	0.184413	235.934	223.108	94.4356	96.0306	S1/P1 Nuclease
56531	1.21462	1.06822	0.301364	0.154961	4.23231e-34	8.21078e-27	0.0150598	0.234233	228.973	205.315	109.024	88.4639	unknown protein
42513	1.21361	1.53663	0.0218657	0.34489	3.80531e-24	5.70764e-39	0.924264	0.00807369	95.7457	77.7298	34.082	33.4587	unknown protein
110362	1.21322	1.23349	-0.0159768	0.00428657	4.66535e-76	1.14402e-78	0.898411	0.973382	12.9505	13.2008	5.63073	5.68333	the mitochondrial replicativeDNA polymerase
4213	1.20925	1.69262	0.125702	0.609067	1.85416e-43	2.79447e-90	0.345738	1.04873e-13	37.837	25.4131	12.0077	10.9579	ribonuclease T2
80292	1.20747	1.01512	0.36172	0.169378	4.19243e-56	1.57714e-40	4.76273e-05	0.0696916	78.5897	71.7982	39.9607	31.092	Dual specificity phosphatases (DSP)
53824	1.20718	3.15618	-0.0227676	1.92623	1.66329e-10	5.27947e-69	0.949984	7.3758e-29	23.6865	6.66225	2.83304	2.86018	unknown secreted protein
32149	1.20584	1.23019	0.16779	0.192134	4.14524e-36	6.04951e-38	0.207269	0.104591	122.584	110.741	53.9342	47.9763	unknown protein
111135	1.20436	1.39627	-0.253926	-0.0620154	6.38002e-31	6.15272e-40	0.0761872	0.696088	11.5832	11.9284	4.35251	5.19662	unknown protein
79169	1.2029	0.918514	0.125447	-0.15894	3.02863e-70	1.4076e-41	0.17552	0.0550327	431.774	481.601	228.239	209.183	K+ channel protein
65965	1.20142	0.925143	-0.241621	-0.517895	6.29778e-48	8.86662e-29	0.0197655	3.74405e-09	178.537	252.167	92.7566	109.625	unknown protein
67562	1.20014	1.71899	0.494038	1.01289	1.78489e-23	3.07198e-47	0.00047306	2.94671e-16	327.516	167.741	102.833	72.9815	zinc transporter
23382	1.19963	2.65643	-0.594862	0.861936	9.29163e-13	6.65036e-55	0.00715522	2.65595e-07	14.8775	8.37029	2.40861	3.64727	aldehyde reductase AKR7
22699	1.19911	1.24973	-0.0806536	-0.0300344	4.55518e-49	3.5997e-53	0.521247	0.828603	126.132	125.683	51.7695	54.737	No_value
109538	1.19769	1.22075	-0.55952	-0.536459	7.8087e-14	1.33316e-13	0.00563225	0.00279038	15.5323	22.7502	6.72736	9.94184	binds to the cAMP responsive region (CRE)
54502	1.19475	0.785953	0.434501	0.0257015	2.5599e-31	6.27398e-15	0.00043268	0.880813	11.6745	12.1536	7.18372	5.30599	Zn2Cys6 transcriptional regulator
57088	1.19371	1.28737	-0.16806	-0.0743943	1.14303e-67	9.88496e-77	0.0769675	0.416831	15.1137	16.1549	6.28214	7.06367	Sulfate/bicarbonate/oxalate exchanger SAT-1 and related transporters (SLC26 family)
105389	1.19181	1.73893	0.0724376	0.619566	3.32632e-34	2.53331e-73	0.653663	4.10596e-10	11.5106	7.52772	3.46704	3.29239	5 TM
65711	1.19037	0.880272	-0.878562	-1.18866	2.95019e-28	1.01843e-15	6.58083e-14	5.17491e-27	64.9258	146.963	35.038	64.3998	SAM-dependent methyltransferase
104200	1.18914	1.29128	0.236988	0.339124	1.09999e-19	1.14644e-23	0.191105	0.0234442	55.6706	42.8092	22.1474	18.7193	F-box
77466	1.18638	1.23453	0.150787	0.198938	5.58868e-110	5.02908e-121	0.0278888	0.00068916	74.4514	65.4219	31.919	28.7188	unknown protein
59668	1.18568	1.16735	0.399534	0.3812	1.85018e-53	3.03455e-53	6.79316e-06	3.53865e-06	55.2426	43.1702	25.0267	18.9826	cell cyle protein kinase
122666	1.18545	0.874764	0.0164538	-0.294234	7.13242e-36	4.20182e-20	0.925482	0.00731667	53.3441	64.3602	28.6221	28.3095	unknown protein
120698	1.18477	1.7523	-0.295962	0.271562	6.19427e-64	2.59626e-138	0.000362171	0.000598344	317.944	265.59	95.1644	116.856	C2H2 transcriptional regulator
119963	1.18345	1.38209	0.0789406	0.277579	1.35281e-34	8.31512e-47	0.601363	0.0146268	1407.93	1141.44	530.848	502.574	HFBs
51868	1.18154	0.782747	0.205418	-0.193379	3.76621e-20	1.40386e-09	0.251641	0.246997	40.2792	50.4718	25.6464	22.2518	chromatin related sumoylation
120805	1.18065	1.96689	-0.623212	0.163023	2.80343e-28	2.74212e-75	2.9281e-07	0.242747	38.6571	35.0588	10.0403	15.4783	unknown protein
68072	1.17556	0.416728	0.263072	-0.495757	1.69631e-38	6.56114e-06	0.0229809	2.05807e-07	25.3409	35.1416	18.6967	15.5665	HhH-GPD superfamily base excision DNA repair protein
49979	1.17486	0.86514	-0.106822	-0.416546	1.70451e-87	9.45368e-48	0.191591	2.54108e-11	72.2947	95.9941	39.4898	42.5319	putative
65741	1.17382	0.567862	-0.162514	-0.768468	8.96289e-45	2.75496e-11	0.153838	4.76829e-19	139.62	237.047	93.9091	105.149	tryptophanyl-tRNA synthetase
2837	1.17381	0.575113	0.325455	-0.273241	2.39556e-26	2.4217e-07	0.0193214	0.035661	68.4919	80.0978	44.5006	35.5297	unknown protein
75311	1.17145	1.21346	0.201329	0.243338	1.25106e-44	2.94384e-48	0.0649187	0.0123255	65.9398	58.0252	29.6239	25.7468	related to N. crassa phospholipase C
124016	1.16932	1.05331	0.0998815	-0.0161238	6.91356e-112	1.51987e-91	0.162704	0.856521	79.778	81.6371	38.9159	36.306	GH36 ?-galactosidase AGL2
108783	1.16901	1.13653	-0.390235	-0.42271	1.19495e-20	2.60588e-19	0.012693	0.00299704	25.6141	33.7255	11.4384	15.0013	Flavin-containing monooxygenase
81430	1.16804	1.49809	0.0130519	0.343093	2.96075e-90	4.52851e-148	0.902279	3.48752e-08	268.968	220.767	99.1342	98.2434	Cation transporting ATPase
55668	1.16516	1.66531	-0.679539	-0.179387	1.97613e-14	8.95767e-28	0.000136955	0.389443	60.4844	67.3845	18.763	30.0863	unknown protein
58066	1.16178	0.985584	0.091971	-0.0842273	1.15515e-15	1.01057e-11	0.71117	0.700886	11.9146	12.536	5.98498	5.60102	short chain dehydrogenase/reductase
58011	1.16166	0.501489	-0.0360857	-0.696254	1.81815e-21	6.10472e-05	0.870082	8.73144e-08	50.2486	82.082	35.806	36.6921	C2H2 conidiation transcription factor FlbC
67931	1.16152	1.13329	0.0195522	-0.00867762	1.9176e-67	9.42715e-65	0.879588	0.939032	46.9552	46.9735	21.2963	21.0077	phosphatidylethanolamine N-methyltransferase
58561	1.16019	1.40543	0.114603	0.359841	8.64681e-31	1.56951e-45	0.45682	0.00106205	25.3813	21.5686	10.4534	9.66315	MFS permease
56614	1.16018	1.55353	0.0616919	0.455044	1.27178e-21	3.34315e-38	0.7665	0.000665225	20.1917	14.9744	6.98813	6.70073	unknown protein
78439	1.15916	0.734051	0.00456137	-0.420543	2.15877e-80	5.74655e-33	0.966976	7.65111e-11	211.183	275.149	123.593	123.187	pyruvate kinase
28563	1.15807	1.48348	0.0503025	0.375719	1.73915e-39	1.84778e-65	0.74205	5.14024e-05	30.1146	22.7266	10.5501	10.2157	unknown protein
67579	1.15806	2.32568	-0.108645	1.05898	1.04513e-14	5.74868e-57	0.665011	5.47752e-13	48.6936	26.0134	10.8272	11.6789	phospholipase A2
123456	1.15698	0.663534	-0.0311184	-0.524562	5.58695e-38	2.51907e-13	0.84601	5.01344e-08	61.5464	85.1606	37.3736	38.2007	?-trehalase
103180	1.1562	1.71796	-0.00122718	0.560539	4.27102e-36	2.49901e-79	0.994235	3.84097e-09	13.3403	9.3685	4.19672	4.19669	unknown protein
104584	1.15486	1.29091	0.102935	0.238986	6.45813e-24	6.39242e-30	0.567259	0.084939	92.4347	76.1808	36.7811	34.2238	Epl1/Sm1
121381	1.15459	0.540567	0.0144642	-0.599557	1.3096e-59	6.01389e-14	0.912655	3.08398e-16	41.2101	61.9848	28.1185	27.8398	Rad16
70847	1.1541	0.841849	0.0320914	-0.280158	3.01125e-56	1.81837e-30	0.803802	0.000586826	91.0436	109.36	50.2495	49.1222	unknown protein
72611	1.14952	1.33298	0.205539	0.388999	7.89541e-36	8.9574e-50	0.0998847	5.32968e-05	14.0483	11.2374	5.83906	5.07479	Zn2Cys6 transcriptional regulator
110878	1.14878	1.49105	0.242154	0.584423	2.67035e-09	9.96489e-16	0.399241	0.00449442	98.0935	67.5189	36.1324	30.3721	unknown protein
106120	1.14778	0.524812	0.706191	0.0832272	5.90414e-38	3.68317e-09	2.48941e-13	0.51622	63.7157	62.8316	46.2649	28.3397	CE10 esterase/lipase
70084	1.14776	0.445501	0.398217	-0.304044	8.83374e-28	3.02843e-05	0.00160711	0.0128911	23.2161	29.8037	17.7313	13.4453	Repair of DNA double-strand breaks and in telomere stability
81383	1.14721	0.461382	0.0500235	-0.635802	1.98678e-33	1.93274e-06	0.755243	2.93179e-10	253.067	379.164	177.231	171.201	contains RGS domain
124061	1.14718	0.92182	0.15306	-0.0722997	4.37759e-43	2.28357e-28	0.177724	0.55705	122.539	130.331	65.4431	58.8651	unknown protein
76880	1.14614	0.126307	-0.105476	-1.1253	1.21269e-30	0.240333	0.486648	2.09327e-28	80.9043	169.821	71.3225	76.7516	GTPase Rsr1 (A. fumigatus)
106798	1.14453	1.30289	-0.122458	0.0359074	7.98717e-21	1.27326e-26	0.512079	0.864114	389.227	379.621	157.757	171.706	GCN5-N-acetyltransferase
21664	1.14396	0.796654	0.168037	-0.179274	1.90922e-39	7.57202e-20	0.153084	0.0970329	409.476	475.272	241.682	215.041	unknown protein
108929	1.14225	0.987044	-0.211534	-0.366736	8.54347e-07	2.90292e-05	0.562193	0.206628	15.7609	19.1309	7.49427	8.68063	orphan protein
108431	1.14125	0.539417	0.231207	-0.370628	6.50485e-14	0.000505782	0.27701	0.0415416	183.582	225.86	120.208	102.378	unknown protein
107131	1.14058	0.688681	0.43388	-0.0180203	3.06788e-29	9.82767e-12	0.000309724	0.920233	119.115	123.083	75.4737	55.8122	unknown protein
75205	1.13732	0.808547	0.0836259	-0.245145	1.17713e-35	1.23595e-18	0.565668	0.0200443	10.2101	12.3567	5.95299	5.61423	Rad4p
80833	1.13645	1.41129	0.0683774	0.343224	7.02188e-18	3.25133e-27	0.761463	0.0247694	16.6944	14.6994	7.01768	6.69099	GH18 chitinase Chi18-5
73792	1.13493	1.51212	0.0441037	0.4213	3.49466e-50	3.70098e-89	0.73325	1.60031e-07	63.721	49.3132	23.1544	22.4602	Zn2Cys6 transcriptional regulator
70845	1.13408	1.11967	-0.182664	-0.197068	1.15164e-32	1.0019e-31	0.15837	0.0945993	45.9423	51.423	20.6521	23.4303	3-glucanase
56934	1.13356	0.564757	-0.245585	-0.814389	1.75475e-19	1.0297e-05	0.144913	8.25157e-10	139.039	246.999	94.9664	112.587	thermoresistant glucokinase family
119789	1.13354	1.31026	0.0476261	0.224342	1.11827e-79	6.96383e-107	0.62316	0.000779385	124.121	109.146	51.438	49.759	MFS permease
69013	1.1306	1.74096	-0.0658472	0.544515	2.00304e-14	1.47537e-32	0.796527	0.000961664	134.912	90.9925	39.7058	41.5499	unknown protein
111038	1.12972	1.68983	-0.0209301	0.539179	2.25418e-33	2.04007e-76	0.909767	1.27841e-09	22.3307	15.4682	6.95916	7.06837	orphan protein
107973	1.12955	1.51986	0.00754956	0.397856	5.18782e-21	2.65123e-37	0.972949	0.00323827	74.0625	57.8194	26.5645	26.4282	orphan protein
111762	1.12865	1.10543	0.222163	0.198942	1.95686e-12	1.00593e-12	0.357058	0.305312	11.2895	9.68917	5.17017	4.42605	1TM
119947	1.12854	0.475369	0.250699	-0.402471	8.55199e-45	5.224e-09	0.0138279	2.49253e-06	18.8992	25.6035	13.9472	11.7248	unknown protein
61116	1.12851	1.027	0.14393	0.042416	3.89265e-36	1.53608e-30	0.261124	0.772691	24.9795	23.4114	11.8337	10.6936	ferric reductase
67324	1.12704	0.641358	0.47481	-0.0108669	7.59878e-30	5.66921e-11	4.57133e-05	0.951396	11.8541	11.9165	7.5985	5.46536	unknown protein
46687	1.12662	1.08228	-0.0669693	-0.111309	3.70223e-51	2.56557e-47	0.566788	0.260641	88.135	100.91	44.119	46.2088	unknown protein with PX domain
21211	1.12568	1.41161	0.108741	0.394674	8.47826e-31	6.55002e-48	0.458239	0.000276524	124.041	94.8628	46.8715	43.4777	Forkhead
22755	1.12071	1.54045	-0.283793	0.135954	5.10103e-30	1.45198e-55	0.0207415	0.302081	156.688	146.319	55.2718	67.2931	Zn2Cys6 transcriptional regulator
55548	1.11908	0.589384	0.32093	-0.208763	7.32446e-28	8.61525e-09	0.0125492	0.0901188	79.8489	94.1866	54.2331	43.3743	RNA polymerase II transcription mediator
106605	1.11887	0.292891	0.479883	-0.346101	1.18217e-18	0.025455	0.0016285	0.0190597	67.7867	83.0423	53.3676	38.2873	unknown protein
81442	1.1171	0.876053	0.169336	-0.0717132	3.10265e-48	1.91636e-30	0.0990935	0.513441	37.3507	40.7883	21.1523	18.8	Amino acid transporters
63828	1.11674	0.955757	0.256365	0.0953853	2.03962e-47	5.66581e-36	0.00800113	0.349538	32.1649	29.3862	16.1943	13.5394	6-mannosyltransferase ALG12
49366	1.11608	2.52754	-0.899714	0.511743	4.36685e-07	4.91757e-31	0.000482967	0.0524378	83.2859	60.7653	15.0253	28.0358	unknown protein
54890	1.11376	0.682126	0.0931581	-0.338474	9.64361e-73	6.22461e-28	0.302738	1.68945e-07	55.73	70.5136	34.7749	32.5868	unknown protein
73587	1.11354	0.903764	0.0859269	-0.123849	2.6522e-48	2.00553e-32	0.470081	0.191542	14.5458	15.251	7.48181	7.05552	unknown protein
107938	1.10887	1.07717	0.0845182	0.0528155	5.72669e-21	5.03917e-20	0.661704	0.785645	21.6973	22.1439	10.9011	10.2851	esterase or lipase
55774	1.1072	1.04065	0.237947	0.171394	1.35296e-15	4.33481e-14	0.210774	0.355568	43.8539	39.8975	21.8477	18.5292	Secretion related small GTPase RAB7
81460	1.10689	1.4238	0.120721	0.437624	3.43609e-20	9.77817e-34	0.523349	0.000613043	15.1004	10.9948	5.54524	5.11126	secreted
103799	1.10582	1.65437	0.267713	0.816265	6.69216e-45	4.63718e-101	0.00561119	7.10173e-25	109.893	65.2293	36.4874	30.2938	orphan protein
123967	1.10337	1.74429	-0.532168	0.108755	1.31748e-13	3.9969e-32	0.00276325	0.633127	19980	18355.3	5907.67	8543.07	HFB3
55731	1.10051	1.26345	-0.0373229	0.125622	8.80017e-44	1.94554e-57	0.787668	0.21917	31.427	29.4697	13.3939	13.7441	cation channel family protein
61798	1.1002	0.864764	0.103388	-0.132046	3.4339e-15	6.41385e-10	0.652752	0.496537	25.1165	27.5885	13.8335	12.9001	only in ascomycota
69998	1.09998	0.857079	0.187514	-0.0553856	3.58083e-14	3.41027e-09	0.37988	0.817405	12.9513	14.1942	7.53605	6.61615	binsd to damaged DNA during nucleotide excisionRepair
120879	1.09668	2.22402	-0.17161	0.955729	4.28102e-08	8.9284e-30	0.58938	3.92699e-06	18.7289	9.63635	3.99527	4.51827	orphan protein
22739	1.09563	1.3968	-0.0107292	0.290441	4.03341e-13	1.50084e-20	0.968107	0.124341	1011.2	815.711	378.866	381.685	unknown protein
56081	1.09154	0.872202	0.0105087	-0.208825	2.88655e-35	6.93426e-23	0.949984	0.0439757	82.2147	94.3846	44.6475	44.2234	unknown protein
3508	1.09105	1.17339	-0.0677165	0.0146297	1.28483e-66	7.35851e-77	0.487087	0.894386	141.794	138.557	62.0643	65.0733	unknown protein
59173	1.08931	0.737369	0.251674	-0.100267	4.84794e-37	7.28198e-18	0.0198061	0.389581	40.6626	41.9922	23.5045	19.7518	MFS permease (A. fumigatus: light regulation of gametogenesis protein 6)
79960	1.08701	1.27296	-0.219786	-0.03384	1.47354e-74	2.87941e-101	0.0024981	0.724391	108.543	113.746	45.9764	53.5497	2-mannosidase
42193	1.08654	1.0539	0.0801972	0.0475516	1.02616e-40	1.38207e-38	0.523261	0.713331	172.202	168.247	83.7806	79.1851	unknown protein
78988	1.08597	1.07826	-0.104701	-0.112402	9.41765e-72	2.81486e-70	0.220364	0.137624	52.3043	57.1327	25.0334	26.9347	GÔøΩ-WD40 domain protein
111778	1.08552	0.848725	-0.125428	-0.362221	3.82651e-18	1.83765e-11	0.51642	0.0123003	26.3941	33.5307	14.5034	15.8003	unknown protein
57568	1.08513	0.78686	0.241879	-0.056387	1.1802e-37	1.084e-20	0.0244648	0.663643	15.1135	16.0842	8.96908	7.57161	unknown protein
59152	1.08368	1.35808	-0.261585	0.0128176	3.54868e-14	7.76131e-21	0.208923	0.960411	22.8626	23.2472	9.15886	10.9842	unknown protein
22466	1.08354	0.865379	0.352691	0.134533	1.53627e-50	1.09906e-33	3.15798e-05	0.131344	26.5193	24.5508	14.7821	11.5747	endomembrane protein 70
79448	1.08343	0.977602	-0.178092	-0.283922	3.90246e-26	1.60753e-21	0.202363	0.0192003	697.927	810.041	337.869	382.274	HFBs
120943	1.08267	1.51357	-0.148025	0.282869	5.35509e-57	2.69237e-110	0.100466	0.000195767	168.364	143.495	61.1414	67.7485	NAD-dependent glutamate dehydrogenase
80725	1.08194	1.58042	-0.0959285	0.402556	1.19738e-20	1.02322e-42	0.598273	0.0021318	39.194	31.6423	13.9869	14.9593	unknown protein
59095	1.08147	0.723434	0.0639731	-0.294064	1.11252e-23	3.46591e-11	0.733732	0.0151891	11.4367	14.6587	7.23949	6.9432	putative
123672	1.07931	1.10686	0.0384673	0.0660216	1.0575e-48	1.90124e-51	0.761463	0.534007	31.0478	29.8928	14.5352	14.1367	Serine/Threonine protein kinase
123441	1.0783	1.06134	0.127146	0.110186	2.41229e-22	2.85806e-22	0.461388	0.457317	28.2323	25.4221	13.1581	12.0432	unknown protein
105968	1.07758	1.69937	0.569003	1.1908	4.72889e-65	7.58335e-173	8.09616e-17	5.98407e-86	150.761	65.0797	45.7391	30.8047	Iron/ascorbate family oxidoreductases
64498	1.07619	0.254302	0.327914	-0.493972	1.08197e-31	0.00752388	0.0035006	4.41902e-07	13.5748	19.1862	11.4234	9.09451	enhances Mre11 nuclease activity
56206	1.07351	1.57894	-0.384309	0.121123	1.18532e-26	7.0834e-56	0.0014957	0.377866	71.2285	64.4156	23.443	30.6236	unknown protein
22718	1.06967	0.635988	0.343866	-0.089816	7.07264e-49	2.57867e-18	4.92535e-05	0.362745	79.502	84.9887	51.4089	40.4784	Glutaminylpeptide cyclotransferase
109980	1.06956	0.786608	0.137736	-0.145217	2.94894e-28	6.39225e-16	0.320561	0.251986	66.1684	75.7975	39.7311	36.0992	Glycerol-3-phosphate 1-O-acyltransferase/glycerone-phosphate O-acyltransferase
54419	1.06845	0.563169	0.294474	-0.210811	6.78688e-35	6.30624e-11	0.00772464	0.0310528	18.1362	21.535	12.5885	10.2533	RNase3 domain-containing protein
82026	1.06811	2.33477	-0.0724562	1.1942	4.51014e-09	7.62041e-39	0.82057	2.61224e-10	157.875	62.648	28.4164	29.902	trans-aconitate methyltransferase
23368	1.06668	1.52185	-0.0882089	0.366964	1.52398e-30	5.70435e-61	0.538358	0.000404658	188.875	146.367	65.718	69.8786	Flavin-containing monooxygenase
63200	1.06586	0.494882	0.2506	-0.320382	1.28647e-40	8.80541e-10	0.0120271	0.000283417	28.8859	36.7292	20.8765	17.536	ku70
119999	1.06515	1.02179	-0.113224	-0.156585	1.12035e-89	3.80366e-82	0.114734	0.0111617	63.2517	69.6705	30.7876	33.3076	Myb-DNA binding domain protein
49232	1.06482	1.0406	0.136413	0.112199	1.58767e-58	3.03479e-56	0.123238	0.18596	85.2902	79.3737	41.7042	37.9527	Zn2Cys6 transcriptional regulator
49372	1.06348	1.29327	-0.355828	-0.126033	1.85728e-47	2.59016e-69	2.86115e-05	0.183152	78.3637	85.596	31.9987	40.951	Zn2Cys6 transcriptional regulator
107279	1.06223	1.17724	-0.0559006	0.0591085	6.07305e-52	1.73606e-63	0.635122	0.545304	27.1294	26.3849	12.1766	12.6335	unknown protein
110415	1.06168	1.14302	0.0197073	0.101048	8.17648e-26	7.54585e-30	0.915822	0.480447	79.4576	77.2394	37.4951	37.0445	Serine/threonine protein kinase
55319	1.06066	0.622801	-0.121503	-0.559358	1.37633e-12	4.09118e-05	0.601363	0.00084691	118.207	157.982	69.615	75.7346	GH54 ?-L-arabinofuranosidase ABF3
109325	1.05941	1.24363	0.415381	0.5996	8.19956e-24	5.00562e-34	0.00104426	2.76663e-08	43.398	29.8563	19.1176	14.3185	ÔøΩ-lactamase-like protein
55747	1.05888	1.26577	-0.189976	0.016916	1.50673e-95	4.94252e-135	0.00255866	0.846779	40.5768	39.9758	16.8188	19.1802	ABC transporter
73809	1.05791	1.39314	0.133071	0.468303	1.24164e-35	4.49588e-61	0.262193	2.94107e-07	167.415	123.225	64.9019	59.1797	Ste23
107360	1.05756	0.535494	0.0630582	-0.459008	4.75548e-10	0.00205762	0.834676	0.0201136	12.9233	17.8432	8.9718	8.58027	unknown protein
25739	1.05726	0.842166	0.209325	-0.00576473	1.81507e-25	8.27136e-17	0.124409	0.977797	18.7672	19.7305	10.9652	9.48389	CorA family metal ion transporter [Metarhizium anisopliae ARSEF 23]
107197	1.056	1.3673	0.123495	0.434794	2.07898e-56	1.59708e-96	0.185042	1.63431e-10	130.75	97.9778	51.3637	47.1419	unknown protein
120988	1.05592	1.18385	0.000224851	0.128155	1.47319e-27	2.09863e-34	0.998766	0.325752	76.0158	71.6024	34.4614	34.4402	Zn2Cys6 transcriptional regulator
104437	1.0554	0.647589	0.231757	-0.17605	3.06243e-19	4.8974e-08	0.141194	0.252112	37.6641	43.0847	24.3514	20.7301	unknown protein
21422	1.05523	1.61015	-0.152311	0.402613	2.05447e-38	5.66725e-88	0.177579	3.30548e-06	28.2631	21.6933	9.39158	10.4553	MFS permease
55837	1.05502	1.52406	-0.0312376	0.437799	0.0165803	0.000443011	0.966976	0.467324	16.3518	10.4917	4.94128	5.04768	Adenine phosphoribosyl transferases
58631	1.05215	0.567818	0.250697	-0.233636	1.41303e-22	1.73029e-07	0.0751601	0.0738838	11.3637	13.725	7.87485	6.62088	a ubiquitin-protein ligase that functions in DNA damage tolerance
66608	1.05165	1.03703	0.183006	0.168385	5.65514e-73	9.81445e-72	0.0118197	0.0130938	76.4232	68.2802	37.394	32.9431	alpha factor processing
57760	1.05082	1.35211	0.0321498	0.33343	2.38599e-30	1.43756e-49	0.844042	0.0012957	111.786	91.4417	45.1257	44.1398	Zn2Cys6 transcriptional regulator
107554	1.04442	1.04287	-0.257198	-0.25875	3.10928e-17	4.8966e-17	0.119845	0.0885104	71.31	81.427	33.0306	39.4587	glutathione transferase
47049	1.04396	1.15025	0.197601	0.30389	8.90853e-46	1.01499e-55	0.0344178	0.000194772	229.849	189.269	105.259	91.7493	unknown protein
47127	1.04298	1.16407	-0.10251	0.0185874	2.27426e-36	5.44502e-45	0.400229	0.898151	123.88	121.504	54.942	58.9803	peptidase M18
102612	1.04108	0.992315	0.208406	0.159638	2.11349e-32	5.88322e-30	0.0704368	0.145908	41.2753	35.7255	20.0633	17.3781	inositol-pentakisphosphate 2-kinase
1737	1.04105	1.59638	-0.105466	0.449862	6.51681e-51	3.37758e-119	0.298412	1.96744e-10	66.3994	49.7803	22.496	24.2015	unknown protein
120124	1.03931	1.21262	-0.0683801	0.104926	2.36902e-57	1.03355e-77	0.493264	0.215313	145.758	136.315	63.2507	66.3319	unknown protein
122943	1.03825	2.27388	-0.723581	0.51205	3.79407e-08	2.4461e-34	0.00109577	0.0204998	850.471	579.503	170.876	282.168	SWI-SNF chromatin-remodeling complex protein
42346	1.03809	0.748618	0.10205	-0.187418	2.64121e-14	4.83395e-08	0.642021	0.291952	43.0582	48.4549	25.36	23.6256	unknown protein
68097	1.03741	0.793324	0.116788	-0.127294	1.63632e-42	1.62321e-25	0.282464	0.185586	31.4441	34.3442	18.1441	16.7231	MADS-box
67084	1.03677	1.03753	-0.729196	-0.728428	8.32106e-12	3.69423e-10	0.000163786	6.51021e-06	7.41996	11.1434	3.29176	5.42903	unknown protein
103694	1.03603	0.839971	0.330626	0.134572	1.6606e-21	7.09011e-15	0.0148843	0.352939	25.5093	23.0532	14.1369	11.2618	PTH11 GPCR
121553	1.03476	0.999403	0.208884	0.173528	4.49253e-50	1.64833e-47	0.0169149	0.0348506	63.5927	58.5042	33.0101	28.5425	unknown protein
34726	1.0343	1.35801	0.0159861	0.339699	2.80687e-29	1.14696e-49	0.92482	0.00108566	134.483	103.636	51.1605	50.6014	Guanine nucleotide exchange factor for Ras-likeGTPases (RasGEF)
36391	1.03277	1.42317	-0.153107	0.237296	4.08216e-45	1.47091e-84	0.119157	0.00469188	108.828	93.4235	41.0621	45.6545	C2H2 transcriptional regulator
120860	1.0322	0.643891	0.215377	-0.172929	5.63087e-55	2.57577e-22	0.00874253	0.0269777	32.7906	37.9491	21.5456	18.5493	RhoGEF
121252	1.03071	0.787615	0.233915	-0.00917607	2.40541e-10	1.49275e-06	0.303834	0.978149	66.2664	66.5443	38.3013	32.5798	Zn2Cys6 transcriptional regulator
122083	1.02946	1.55387	-0.11029	0.414115	1.09885e-34	1.56116e-77	0.364002	5.58733e-06	270.915	206.673	93.791	101.239	peptidase family M28
122992	1.02922	0.632246	-0.142152	-0.539121	7.83787e-22	7.5753e-09	0.367452	2.87867e-06	14.7685	19.8244	8.80135	9.7167	GT 31 ÔøΩ-glycosyltransferase
107779	1.02896	0.593111	0.172316	-0.263534	4.98124e-17	1.62069e-06	0.346371	0.0625212	13.1458	15.7496	8.7198	7.70358	CE10 prpotein
60270	1.0285	1.43839	0.0387311	0.448622	7.87085e-55	9.13467e-107	0.726105	9.15272e-11	101.277	77.1862	38.8619	37.8289	QDE-2 - post-transcriptional gene silencing protein QDE-2
5319	1.02657	1.52243	0.0888928	0.584758	5.00234e-23	1.49863e-50	0.592126	4.21801e-08	24.0375	16.4984	8.6127	8.07929	unknown protein
121960	1.02635	0.694119	0.197892	-0.134336	1.76243e-18	3.60545e-09	0.218963	0.402121	30.3619	34.2763	19.3164	16.8347	unknown protein
27948	1.02544	1.74208	-0.20026	0.516372	9.89269e-26	5.24152e-72	0.129294	6.55664e-07	91.516	63.3031	27.0586	31.1301	rhodopsin type
63955	1.02539	0.689419	0.163496	-0.172472	1.55143e-15	9.92651e-08	0.38676	0.306435	10.9744	13.0757	7.19919	6.43717	unknown protein
119805	1.02458	1.45509	-0.398282	0.0322342	1.33671e-22	2.63404e-44	0.00141153	0.85886	1152.96	1101.73	410.925	541.563	HFBs
64049	1.02391	0.867773	-0.434925	-0.59106	9.52306e-08	8.09451e-06	0.0817265	0.00694446	15.7286	23.1066	8.39809	11.3684	unknown protein
57383	1.02278	1.32164	0.175283	0.474143	6.87396e-14	2.55036e-23	0.387839	0.0011182	15.2464	11.4436	6.36181	5.64263	unknown protein
121794	1.02231	1.01394	0.0312494	0.0228761	6.47306e-41	1.90425e-40	0.820375	0.859686	24.4153	24.1567	12.1487	11.8939	Zn2Cys6 transcriptional regulator
120918	1.02109	0.279744	0.227339	-0.514003	1.44387e-24	0.00690815	0.0871929	1.29553e-06	7.78372	11.3631	6.55765	5.60372	unknown protein
62971	1.01986	0.784199	0.254464	0.0188042	8.42607e-16	4.257e-10	0.139743	0.931878	15.4067	14.9807	8.82831	7.40967	MFS permease
58282	1.01963	1.07638	-0.502654	-0.445904	4.64409e-29	4.20602e-32	1.05814e-06	7.31537e-06	99.1029	134.982	46.9947	66.5688	esterase family 9
63416	1.01864	0.583423	0.341101	-0.0941151	4.84351e-14	1.14543e-05	0.0571736	0.621643	12.0797	12.7086	7.945	6.25867	unknown protein
44943	1.01625	0.810424	0.200676	-0.00515295	2.59102e-79	1.95964e-51	0.00225815	0.960117	93.177	95.3231	54.1725	47.1029	unknown protein
104958	1.01411	0.390661	0.336917	-0.286528	4.87115e-17	0.00152493	0.0270375	0.0455556	32.6192	40.8363	25.5776	20.2319	putative
42267	1.01262	1.364	-0.293985	0.0573897	5.98931e-06	2.19996e-09	0.406435	0.869259	10.6178	10.1152	4.09266	5.03454	ankyrin repeat protein
103446	1.01242	0.632299	0.0560961	-0.324021	4.4344e-13	8.69091e-06	0.824051	0.0476211	13.404	16.2215	8.37823	8.05358	unknown protein
67484	1.01236	1.64562	-0.117988	0.515269	9.1103e-41	8.87311e-107	0.284862	1.73347e-11	20.8248	15.3067	6.99477	7.58859	AMP deaminase
61526	1.01064	1.38553	-0.971854	-0.596972	9.49614e-06	1.16429e-09	0.000222382	0.0253084	177.044	224.489	56.803	111.408	unknown protein
121894	1.01051	1.0557	-0.0787861	-0.0336001	1.28535e-48	8.22403e-53	0.453484	0.768348	40.6857	42.0431	19.7516	20.8815	Zn2Cys6 transcriptional regulator
70943	1.01022	0.914892	0.0586484	-0.0366832	1.58646e-38	5.95454e-32	0.642078	0.776251	18.2357	19.1512	9.89739	9.50244	class VI
80709	1.00994	0.490989	0.324277	-0.194675	2.52552e-18	2.7256e-05	0.0256702	0.184119	31.6408	36.6425	22.797	18.2019	putative
119857	1.00907	1.51813	-0.606726	-0.0976693	2.93229e-06	2.13781e-12	0.0248023	0.782746	10.2653	11.0269	3.5971	5.49547	orphan protein
76311	1.00772	1.22547	-0.538494	-0.320746	1.82309e-19	1.01041e-27	3.26607e-05	0.0138912	19.1069	24.3135	8.3246	12.1027	sodium/hydrogen antiporter
102641	1.00768	0.469727	0.135121	-0.402828	1.14687e-28	3.43113e-07	0.293205	5.1994e-05	65.0452	84.5464	46.2013	42.0464	unknown protein
53685	1.00562	0.832693	0.171613	-0.00131881	6.86906e-43	4.12366e-30	0.0760292	0.995772	32.5051	33.1084	18.5785	16.4841	phosphodiesterase/nucleotide pyrophosphatasetype 1
120031	1.00482	1.05163	-0.907261	-0.860446	3.30906e-18	8.55212e-20	2.47913e-13	1.0291e-12	594.834	1123.91	298.644	560.065	unknown protein
121850	1.00393	1.1001	0.0831758	0.179344	1.6471e-70	5.72552e-85	0.303558	0.00578087	127.402	114.975	60.7368	57.3146	hexose transporter
77764	1.00151	1.18456	-0.0419319	0.141123	5.69987e-21	7.09778e-29	0.823323	0.325144	46.9687	43.0392	20.8796	21.4968	phytochrome-like
29710	1.00133	1.09379	0.12576	0.218219	6.86151e-77	1.35773e-93	0.0829208	0.000180168	97.7673	85.7378	46.7338	42.8268	unknown protein
74057	1.00069	1.14326	0.311973	0.454548	3.85325e-17	4.13547e-22	0.0376374	0.000613576	98.2054	75.3147	46.7242	37.644	related to N. crassa NCU07605.1
67538	1.00013	1.6713	-0.581759	0.0894111	9.3319e-06	7.09251e-14	0.0390225	0.812576	31.3182	30.2462	10.1004	15.1163	Catalase
4027	0.997799	1.31617	-0.191897	0.126469	1.40459e-17	2.40094e-29	0.254323	0.419584	21.1559	19.1466	8.39926	9.60023	GT25 b-glycosyltransferases
120156	0.99026	1.07701	-0.605961	-0.519211	1.47292e-43	5.85172e-51	3.72976e-15	5.56801e-12	47.1639	68.3059	22.5906	34.3899	cell morphogenesis protein PAG1
121066	0.984633	1.18805	-0.22684	-0.0234266	1.93344e-10	1.21557e-14	0.292393	0.933135	121.179	127.684	55.1364	64.5252	No_value
106606	0.97882	1.15453	0.157615	0.333324	1.90567e-13	6.58767e-19	0.433401	0.0258905	19.0991	15.3509	8.69253	7.76449	unknown protein
73708	0.978722	1.28499	-0.448575	-0.142306	0.000604057	5.58527e-06	0.243253	0.757824	315.566	343.527	127.721	174.302	unknown protein
70560	0.974872	1.00506	0.0168162	0.0470063	2.35745e-43	3.90316e-46	0.897209	0.670359	60.2501	59.5641	30.663	30.2925	putative
67882	0.974721	1.24513	-0.100741	0.169667	4.78313e-25	3.63054e-40	0.496061	0.140933	83.0781	77.2327	36.6576	39.2932	unknown protein with NUDIX domain (hydrolase)
103747	0.972651	1.45907	0.040238	0.526655	1.32613e-12	2.63226e-27	0.871533	0.000367682	34.2706	25.8484	13.5517	13.1574	unknown protein
109748	0.971893	1.31081	-0.0724261	0.266488	4.76404e-18	5.81248e-32	0.701433	0.0421486	14.3731	11.4972	5.56934	5.84965	Zn2Cys6 transcriptional regulator
82327	0.970706	1.97485	-0.247163	0.756984	5.81835e-06	6.91975e-21	0.428681	0.00138973	10.3764	6.08435	2.61501	3.10111	PDR-type ABC transporters
106450	0.96706	1.44658	0.0948147	0.574334	3.82844e-29	7.16062e-67	0.481369	1.76655e-11	239.542	160.956	87.8883	82.146	orphan protein
106828	0.964758	1.11097	0.254226	0.400442	4.67894e-11	9.01895e-15	0.20781	0.015362	76.6792	58.6835	35.9108	30.0265	unknown protein
107245	0.964199	1.06722	-0.0622385	0.0407795	7.9142e-59	9.36138e-72	0.505594	0.653751	33.1613	32.5247	15.9714	16.6696	unknown protein
23240	0.962408	1.00148	-0.311387	-0.272319	1.06567e-09	2.36797e-10	0.137199	0.173046	82.9204	98.0713	40.5363	50.3234	unknown protein
43701	0.959949	-1.07402	1.81233	-0.221646	5.01639e-06	2.45618e-07	1.2578e-16	0.445928	15.9965	19.0006	34.3342	9.77269	MFS multidrug transporter SOR4
31798	0.958237	1.20835	-0.00635848	0.243755	1.13252e-62	9.89002e-100	0.952877	9.93066e-05	257.868	221.891	113.746	114.278	transfer of mannosylphosphate
66023	0.954223	1.47534	-0.258637	0.262478	1.88568e-23	6.45092e-54	0.0369879	0.0173284	19.7291	16.2644	7.0219	8.39902	unknown protein
123655	0.953718	1.40274	-0.0226688	0.426355	2.29041e-22	2.84888e-47	0.899761	6.27137e-05	75.6667	56.5578	28.7613	29.2178	Protein involved in regulation of arginine-responsive genes
53647	0.946295	1.56381	-0.355393	0.262127	6.75808e-42	2.01009e-111	1.1979e-05	0.00075886	131.951	110.96	45.0107	57.6332	serine/threonine-protein kinase hal4
122197	0.945432	1.26612	-0.10275	0.217943	7.27705e-32	3.32831e-56	0.381737	0.0221875	146.408	124.428	60.1826	64.6328	unknown protein
122780	0.940512	-0.187121	-0.397582	-1.52521	2.79992e-11	0.213412	0.0229193	2.18837e-26	88.1752	226.913	89.7635	118.234	GH28 exo-rhamnogalacturonase RGX1
123779	0.940225	1.84418	-0.277777	0.626178	1.10517e-17	2.13672e-64	0.050552	5.46498e-08	12.9922	9.05539	3.89432	4.72065	orphan protein
123499	0.938913	1.33443	0.042935	0.438449	2.54991e-33	1.55939e-66	0.745036	1.27167e-07	42.6232	32.5223	17.4761	16.9632	HET-s/LopB domain protein
3063	0.9387	1.4851	-0.296196	0.250202	2.1332e-46	2.03678e-113	0.000150736	0.000591319	61.6806	53.3472	22.6581	27.8353	unknown protein
122795	0.936628	1.61806	0.575972	1.2574	2.99513e-37	1.05878e-113	4.56139e-13	2.341e-68	182.628	78.9275	61.4755	41.2623	PTH11 GPCR
79361	0.933127	1.87576	-0.338889	0.603743	3.8169e-13	3.69952e-49	0.0386306	1.20093e-05	36.6501	25.6289	10.6151	13.4422	unknown protein
111251	0.933011	1.1696	-0.142023	0.0945619	4.54327e-07	2.19494e-10	0.631712	0.747731	13.8913	13.8746	6.5876	7.25139	unknown protein
108781	0.930031	1.02907	-0.518742	-0.419707	1.33022e-07	5.26394e-09	0.0163383	0.045939	69.5012	88.0277	32.2401	46.2039	DszA family
28409	0.929415	1.364	-0.229379	0.205207	6.82732e-05	3.63781e-09	0.51453	0.5376	21.3096	17.1043	7.6627	8.98069	MFS permease
105263	0.928552	1.19681	0.0525138	0.320771	9.08791e-25	3.32003e-41	0.733845	0.00106897	22.357	18.9379	10.3152	9.94454	Zn2Cys6 transcriptional regulator
49409	0.927188	1.07872	0.093517	0.245049	5.38926e-58	1.3239e-78	0.247414	0.00012324	124.774	106.866	59.9551	56.1771	6-mannanase
106645	0.924241	1.12661	0.0416076	0.243978	4.95133e-56	5.82706e-84	0.670146	0.000112459	27.1978	23.238	12.6121	12.2422	unknown protein
110692	0.922979	1.50211	0.0957671	0.674899	1.02903e-21	6.06515e-56	0.51642	1.73347e-11	180.429	115.844	65.2781	61.0958	unknown protein
64916	0.918642	1.32282	-0.0897528	0.314429	2.47399e-23	2.17784e-47	0.539625	0.00186425	16.3236	13.534	6.74024	7.1572	unknown protein
23062	0.918624	1.00866	-0.291796	-0.201756	1.05662e-14	2.82684e-17	0.0581955	0.181241	61.6758	69.9146	30.2106	37.0203	unknown protein
3889	0.917174	1.27927	-0.172023	0.19007	1.44454e-17	5.79e-33	0.249586	0.162829	202.017	180.933	85.0583	95.8137	unknown protein
103273	0.916159	1.58014	0.780275	1.44426	3.2201e-61	4.71629e-190	1.29976e-42	2.41844e-157	159.3	57.5511	52.3652	30.4934	RNA polymerase II Elongator subunit
119933	0.910277	1.15329	-0.0787787	0.164231	4.40348e-33	1.68099e-52	0.509457	0.0696916	63.8525	56.0248	28.2477	29.8256	unknown protein
123820	0.91017	1.71896	-0.48847	0.320321	2.87104e-22	5.69449e-76	4.61321e-06	0.00270497	169.665	140.655	53.3461	74.8465	BCAT_beta_family
57291	0.909265	1.29267	0.0597876	0.443192	4.44956e-41	7.04309e-86	0.591416	1.89997e-11	26.3148	19.2412	10.6895	10.2622	unknown protein
107768	0.906593	1.23195	0.139624	0.464979	2.26655e-16	1.27674e-29	0.386684	0.000105866	290.039	215.878	126.851	115.017	unknown protein
60508	0.905372	1.00545	0.0562001	0.156276	7.39141e-08	2.02347e-09	0.849212	0.518749	38.3387	39.407	21.8718	21.0404	unknown protein
64777	0.900428	1.17604	-0.0251895	0.250424	1.50591e-18	7.29878e-31	0.893413	0.0399104	50.5128	41.9145	22.063	22.4694	unknown protein
49946	0.895898	1.08569	0.348382	0.538172	1.81185e-21	9.30595e-34	0.00254957	7.48561e-09	32.6505	22.5225	15.3779	12.0709	Glutathione S-transferase
105631	0.893633	0.00286089	-0.594127	-1.4849	1.08541e-20	0.979211	4.0833e-08	2.74604e-52	22.1327	60.306	21.5019	32.4678	unknown protein
106160	0.893612	2.28666	-0.242923	1.15013	2.16537e-16	2.01066e-101	0.0950985	8.61352e-27	74.8989	35.2166	16.0277	18.9633	secreted
122007	0.893341	1.10162	-0.719899	-0.511616	5.03166e-15	1.01644e-20	4.69803e-08	3.64062e-05	58.983	82.6628	27.0611	44.6181	orphan protein
21129	0.890004	1.08458	0.167199	0.361771	1.47476e-30	4.47815e-46	0.107858	1.01688e-05	70.5312	54.809	33.2042	29.5348	unknown protein
41699	0.887254	1.36249	-0.0370761	0.438157	6.12776e-07	6.27045e-15	0.909767	0.0309318	17.9043	13.8314	7.27089	7.45348	HET protein
74323	0.886369	1.02516	-0.0385059	0.100283	1.92636e-34	8.14505e-46	0.759239	0.284438	22.7557	21.685	11.4187	11.7304	unknown protein
111237	0.883908	2.03142	-0.0571698	1.09034	0.000542303	3.81894e-17	0.904288	1.14878e-05	53.9391	27.5847	14.4568	14.9121	orphan protein
50583	0.881003	1.14489	0.0850465	0.348937	8.23265e-28	4.57612e-47	0.49591	5.29189e-05	33.0162	27.427	15.7908	14.8701	the first step to utilizeGuanine as a nitrogen source.
68104	0.880057	1.26075	-0.0169133	0.363783	3.45719e-49	1.71237e-100	0.876656	6.44957e-09	65.1624	52.6621	28.279	28.6075	unknown protein
121670	0.877702	1.57108	-0.594393	0.0989817	5.73428e-07	1.29254e-19	0.00454467	0.723255	116.689	113.487	40.905	61.7702	Frequency clock protein FRQ-1
120715	0.87498	1.04011	0.00725358	0.172385	2.75762e-19	6.81677e-27	0.966976	0.15749	20.0438	18.2375	9.98886	9.94456	Zn2Cys6 transcriptional regulator
70517	0.874496	1.04246	0.321448	0.489412	9.92257e-22	3.34525e-31	0.00371045	3.42797e-07	33.3352	24.0731	16.4026	13.1328	related FHK1 of Acremonium chrysogenum
57476	0.867794	1.2287	-0.160643	0.200265	5.44158e-48	7.14309e-95	0.0361034	0.00307874	46.1561	41.5391	20.361	22.7589	unknown protein
69972	0.866766	1.01158	0.267207	0.412025	1.52347e-09	1.26435e-12	0.162704	0.0131409	58.7803	47.2658	31.1867	25.9167	Zn2Cys6 transcriptional regulator
35768	0.866025	1.16511	0.13894	0.438028	1.79204e-23	4.39319e-43	0.261135	9.91404e-07	14.3394	10.8994	6.5785	5.97965	unknown protein
121647	0.864162	1.97241	-0.0359742	1.07227	1.89899e-21	7.26916e-108	0.823323	3.13442e-32	96.4324	49.7574	26.6552	27.3471	unknown protein
75027	0.864111	1.29139	-0.0279733	0.399303	7.01461e-13	2.62147e-27	0.898112	0.00338901	52.683	40.0816	21.5954	22.0209	unknown protein
105238	0.863368	1.74751	-0.18695	0.697192	2.85948e-08	1.43205e-30	0.434196	8.6718e-06	12.4044	8.39754	4.04628	4.61269	Taurine catabolism dioxygenase TauD/TfdA
104231	0.862058	1.24379	0.0370345	0.41877	3.18656e-52	4.78099e-109	0.696899	6.32972e-13	95.2228	72.1461	40.7178	39.6645	unknown protein
60897	0.860479	1.01608	0.0403612	0.195963	6.60975e-15	2.34569e-20	0.837273	0.160075	61.1198	53.5199	30.3087	29.4734	Zn2Cys6 transcriptional regulator
64757	0.853082	1.06197	-0.120549	0.0883352	7.75162e-20	5.89024e-30	0.386276	0.504685	39.2267	37.2635	18.9881	20.6432	unknown protein
79085	0.852974	1.14957	-0.0402479	0.256351	9.36401e-68	1.49702e-122	0.605284	1.24607e-06	108.358	93.0361	50.0883	51.5076	unknown protein
104842	0.852404	1.10665	-0.0256944	0.228551	1.05867e-17	4.92459e-29	0.886682	0.0577343	615.741	514.94	280.182	285.184	transthyretin-like protein
107055	0.849996	2.25013	-1.45365	-0.0535155	0.0352094	8.8284e-09	0.00165391	0.939032	61.7194	75.8613	15.3638	42.0967	unknown protein
77288	0.844623	1.18926	-0.365692	-0.0210573	0.007198	0.000127111	0.411646	0.972509	61.5066	56.4471	24.393	31.4359	Thioredoxin reductase
61720	0.842236	1.32279	-0.275188	0.205361	4.933e-26	2.88753e-62	0.00462358	0.0309348	30.6872	27.0375	12.4608	15.0843	HHK1
38812	0.837552	3.46753	0.191572	2.82155	0.000317733	7.59888e-55	0.591688	4.69745e-36	49.9816	8.59527	5.49644	4.81273	iron transporter
46209	0.836264	1.68904	-0.236538	0.616234	1.63646e-08	6.53387e-31	0.243801	0.000146102	206.21	137.399	65.306	76.9565	only Hypocreaceae
62297	0.835903	1.04335	-0.00522616	0.202218	1.58342e-60	1.00329e-94	0.955966	0.000249164	31.4867	27.7657	15.4986	15.5588	Zn2Cys6 transcriptional regulator ADA3
123207	0.833562	-0.0435088	-0.333942	-1.21101	2.05575e-11	0.752271	0.0315119	1.4967e-21	155.712	340.526	151.609	191.076	unknown protein
67639	0.833267	2.09932	-0.140347	1.1257	1.45761e-20	2.22633e-124	0.262252	7.75181e-36	188.94	93.617	47.6712	52.5288	Thiamine pyrophosphate-requiring enzymes
61987	0.833105	1.31832	-0.00880315	0.476409	5.92376e-13	3.54292e-31	0.96657	0.00010565	36.971	24.8607	13.889	13.9753	unknown protein
4240	0.827929	3.54364	-0.210635	2.50507	0.0346459	2.56437e-21	0.738006	1.70186e-10	32.8669	6.08987	2.9627	3.42789	secreted
70919	0.82666	2.05456	-0.243379	0.98452	0.000471432	3.22527e-19	0.501419	5.5076e-05	30.4226	18.7578	8.95651	10.613	SSCRP
119876	0.826249	1.00025	0.224793	0.398796	1.38267e-12	6.80584e-18	0.147271	0.00257314	375.996	286.088	188.554	161.354	aspartyl protease
105504	0.818461	1.56052	-0.432968	0.30909	8.16355e-24	7.01889e-83	2.99058e-06	0.000676527	129.702	109.823	46.1437	62.296	putative
121074	0.816455	1.0966	0.246718	0.526862	3.00366e-23	2.36354e-42	0.0164546	4.24756e-10	36.1312	25.0763	16.878	14.227	homeobox transcriptional regulator
80159	0.813527	1.3687	-0.383316	0.17186	7.47195e-19	5.39635e-51	0.000358627	0.137557	232.753	214.788	93.7079	122.214	DNA-directed DNA polymerase B
44747	0.81041	1.27276	-0.623417	-0.161064	5.33135e-26	3.45995e-62	4.19723e-14	0.0915852	329.399	378.401	140.062	215.778	SNF2 family helicase
55272	0.809753	1.1545	-0.560084	-0.215339	8.2969e-20	5.81073e-39	1.07151e-08	0.0445729	3379.19	3921.78	1517.48	2237.28	unknown protein
122304	0.809661	1.00834	-0.229868	-0.0311925	6.38456e-31	3.79425e-47	0.00755817	0.791174	107.579	112.085	54.5368	63.9738	unknown protein
122076	0.808229	1.41182	-0.00618856	0.597408	3.04983e-51	1.14063e-157	0.950976	1.74594e-29	64.1047	42.9178	24.4107	24.4982	aspartyl protease
76706	0.807945	1.03298	0.0575447	0.28258	3.35339e-31	4.15563e-51	0.604828	0.000173627	39.045	32.2645	19.1933	18.4295	fungal specific transcription factor domain-containing protein <br />
76141	0.807418	1.15149	-0.40639	-0.0623148	2.10531e-27	2.42279e-52	3.85564e-06	0.564074	20.9817	22.2496	9.5921	12.7316	only present in ascomycota
28975	0.803905	1.00607	-0.103092	0.0990777	2.39839e-23	8.03329e-36	0.388769	0.359034	42.2285	39.8628	21.2621	22.8689	Zn2Cys6 transcriptional regulator
110877	0.803453	1.13386	0.0071842	0.337591	3.66558e-21	1.58785e-42	0.963923	0.000105283	33.1634	26.1966	15.0953	15.0076	putative
112146	0.803017	2.79573	0.753165	2.74588	1.97813e-08	2.93387e-98	2.45299e-06	3.60377e-93	30.1927	5.0599	4.88545	2.90423	unknown protein
103671	0.801198	1.23495	0.182852	0.616607	2.25569e-12	5.27279e-29	0.254141	1.17675e-07	78.3811	51.5399	33.5669	29.5716	unknown protein
121185	0.799932	1.04068	-0.305877	-0.0651343	7.756e-05	2.43465e-07	0.274483	0.848463	45.1636	45.9552	21.3541	26.4155	unknown protein
21725	0.799045	1.12973	0.112415	0.443095	1.09092e-73	1.14017e-148	0.0485705	2.42196e-23	151.223	111.683	69.3905	64.2117	GH20 NAG1
120577	0.796297	1.48511	-0.184561	0.50425	1.34461e-14	1.11914e-47	0.187285	6.56477e-06	28.8264	21.3482	10.8146	12.2952	orphan protein
32712	0.792669	1.61191	-0.575426	0.243815	2.14977e-23	1.82879e-92	3.43605e-11	0.00815175	1318.62	1169.51	453.112	675.09	NACHT domain/ankyrin repeats
102908	0.788137	1.43465	-1.07493	-0.428419	2.79575e-07	3.72749e-21	8.33732e-11	0.0164237	404.148	520.947	143.211	301.744	SSCRP
54329	0.788085	1.00506	0.0217703	0.238748	4.19206e-18	9.90861e-29	0.895188	0.0265858	202.076	168.861	99.2689	97.7955	unknown protein
59067	0.781406	1.05006	0.0953358	0.363991	9.80509e-42	2.14175e-75	0.236876	1.69928e-09	49.9569	39.557	24.5884	23.0353	Zn2Cys6 transcriptional regulator
102999	0.780408	-0.0988157	-0.704511	-1.58373	7.13636e-08	0.540314	2.16942e-05	8.61352e-27	9.08618	25.8759	9.25033	15.0731	unknown protein
54511	0.777773	1.47587	-0.175383	0.522711	3.78705e-16	5.60994e-55	0.17552	2.61102e-07	170.506	125.12	64.6126	72.9757	contains BTB/POZ domain (=protein binding)
81423	0.776569	1.07028	-0.109758	0.183957	1.06114e-11	4.18241e-21	0.526694	0.210493	334.894	300.996	162.849	175.726	unknown protein
112271	0.77553	1.16652	0.0349761	0.42597	7.6133e-38	9.10444e-85	0.729519	1.26804e-11	82.3226	63.2702	37.8642	36.9582	GT2 chitin synthase chs3
107012	0.774504	1.23722	0.0281846	0.490902	8.48017e-13	2.01994e-31	0.886912	1.63578e-05	14.3441	11.0919	6.61715	6.49357	unknown protein
36267	0.773091	1.35591	0.159555	0.742374	1.04192e-11	8.02476e-34	0.32057	3.23381e-10	59.6347	35.9054	23.461	21.0257	3TM
32243	0.766066	1.377	-0.0203873	0.590542	3.39718e-08	5.57532e-24	0.93811	7.58891e-05	63.0647	44.064	25.5404	25.8884	CE1 Alpha/beta hydrolase
60352	0.76572	1.30052	0.0238825	0.558682	4.41686e-17	1.80728e-47	0.885492	4.12556e-09	74.7401	52.11	31.173	30.638	NADH-dehydrogenase (ubiquinone)
105282	0.754081	1.17327	-0.519935	-0.100741	7.99039e-14	6.3515e-31	8.3332e-06	0.480447	49.5457	52.4903	21.6953	31.1332	short chain dehydrogenase/reductase
62182	0.753293	1.22123	0.000203515	0.468145	1.04676e-16	5.13414e-42	0.998766	1.57365e-06	47.8711	35.7477	21.2076	21.2089	ATG26
124022	0.745435	1.26279	0.024563	0.541914	6.77018e-16	1.76861e-44	0.885371	8.86525e-09	10.7743	7.52406	4.5572	4.48429	Zn2Cys6 transcriptional regulator
69479	0.743964	1.46099	-0.231161	0.485863	1.80935e-10	7.54482e-37	0.143793	0.000103653	25.9097	19.9156	10.1465	11.9155	unknown protein
104140	0.737274	1.49306	-0.0296711	0.726111	5.82331e-13	6.28155e-50	0.871775	4.32149e-12	75.9734	47.5452	27.9404	28.487	3-hydroxi-isobutyrate dehydrogenase
57574	0.736055	1.06799	0.15085	0.482787	3.25761e-17	6.80572e-36	0.209736	9.75543e-08	68.7848	50.2945	33.5072	30.1412	unknown protein
105917	0.734034	1.32144	-0.0624755	0.524932	1.90674e-24	3.43157e-77	0.581206	1.33358e-12	46.962	33.5428	19.3151	20.1739	Zn2Cys6 transcriptional regulator
43115	0.72428	1.8031	-1.12615	-0.0473328	4.25082e-06	2.34946e-30	7.32674e-11	0.859067	165.568	165.48	45.9202	100.231	SSCRP
121743	0.72381	1.06955	-0.0974074	0.248334	9.55947e-14	1.45582e-28	0.51005	0.0311284	102.291	85.9452	48.6482	52.0369	Mitochondrial succinate/fumarate antiporter
63464	0.722832	1.11167	-0.0705744	0.318264	6.57927e-10	8.11605e-22	0.715025	0.019148	23.5447	19.5742	11.3007	11.8635	unknown protein
55279	0.721021	1.11742	0.0658288	0.462227	3.38398e-20	1.33981e-47	0.594281	1.44722e-08	24.8079	17.8725	11.3441	10.8456	unknown protein
54226	0.716651	1.04831	0.627946	0.959607	2.05249e-05	8.38203e-11	0.00142347	1.99189e-08	17.9627	10.1639	9.54212	6.15584	unknown protein
120215	0.700692	1.14755	-0.0805786	0.366281	2.59472e-11	1.75513e-28	0.633633	0.00153542	26.2973	20.704	12.0584	12.7678	unknown protein
103015	0.689051	1.71159	-0.386766	0.635771	5.16393e-06	1.58695e-30	0.0513677	4.99837e-05	11.6773	7.82913	3.70591	4.8339	unknown protein
1960	0.688578	1.08535	-0.00697336	0.3898	6.74899e-24	1.69292e-58	0.955368	4.21801e-08	88.9575	71.0534	43.9048	44.0937	unknown protein
111202	0.688374	1.19	-0.160871	0.340758	4.8949e-08	1.42239e-21	0.374288	0.020447	19.9776	16.803	9.32587	10.4281	unknown protein
46763	0.688348	1.02374	0.0231446	0.358537	3.07437e-11	1.6844e-23	0.902058	0.00197477	41.5618	33.8038	21.3297	20.9856	endonuclease/exonuclease/phosphatase family protein
75604	0.685661	1.04638	-0.327517	0.033202	5.39082e-13	2.62729e-28	0.00476209	0.836917	42.0266	42.5324	21.0727	26.4513	unknown protein
62577	0.68398	1.03823	-0.132271	0.221975	1.1735e-21	2.67646e-48	0.172855	0.0070844	269.811	233.709	132.736	145.532	unknown protein
65153	0.683975	1.18541	-0.537057	-0.0356169	8.96213e-10	2.63846e-26	3.25417e-05	0.85093	25.7713	25.2495	10.8357	15.7157	MFS permease
75886	0.678264	1.01044	0.168188	0.500361	5.90242e-12	3.60339e-25	0.208923	2.17025e-06	70.375	52.3862	36.7854	32.7176	Cytochrome P450
79345	0.678047	1.04934	-0.0282456	0.34305	3.24583e-35	9.9785e-84	0.764141	1.55814e-09	210.598	164.991	101.12	103.138	Mpv17/PMP22 family
41794	0.673347	1.41802	-0.0753292	0.669343	9.32046e-09	4.90984e-36	0.705968	6.37323e-09	19.8821	12.7053	7.57039	7.95069	unknown protein
80593	0.667273	1.05821	-0.0552583	0.335678	3.91085e-08	1.23812e-18	0.789495	0.0174286	23.0231	19.1115	11.5809	12.0376	unknown protein
122745	0.66123	1.5272	-0.113892	0.752073	6.12226e-13	3.5305e-64	0.397505	7.66554e-16	81.7199	50.8582	29.7215	32.1526	putative
109275	0.660331	1.43116	-0.892144	-0.121311	2.81267e-07	3.4523e-29	1.81893e-10	0.510196	472.792	500.324	170.532	316.747	only in Gibberella and Chaetomium
110570	0.658926	1.28079	0.146306	0.768164	1.22182e-21	1.17599e-80	0.110521	3.32193e-29	30.7813	18.6459	13.0618	11.8096	unknown protein
58899	0.645048	1.72635	-0.71857	0.362735	0.00476416	8.12476e-15	0.00789171	0.20521	31.2974	27.0386	10.5063	17.2952	MDR-type ABC transporters
3824	0.645044	1.11459	-0.0620126	0.407536	6.15346e-12	2.98283e-33	0.683984	6.87395e-05	159.654	123.983	75.9595	79.2742	pathogenicity related
72661	0.642705	1.46469	-0.34183	0.480155	3.47855e-12	7.74871e-58	0.00209086	1.02518e-06	53.1141	37.2473	18.8191	23.8433	unknown protein
105406	0.642147	1.58095	-0.818985	0.119817	0.279816	0.00562049	0.29218	0.901565	76.5602	69.6061	25.2678	44.6428	orphan protein
120752	0.635334	1.42863	-0.506493	0.286804	2.63974e-05	7.49466e-22	0.00506219	0.123112	31.3685	25.5809	11.5925	16.482	K+ transporter Trk1
77541	0.633772	1.48985	0.149454	1.00553	2.10939e-07	2.08817e-37	0.402247	3.12928e-17	17.5552	9.49309	6.78261	6.11583	actin-like protein
121500	0.630431	1.08169	-0.0186739	0.432584	2.92615e-12	7.53107e-34	0.909512	8.38912e-06	132.963	99.9418	63.7486	64.5624	metallophosphoesterase
51907	0.612876	1.21304	-0.150835	0.449326	1.17807e-11	4.17368e-42	0.222931	3.38596e-06	54.6731	41.194	24.2679	26.9484	Zn2Cys6 transcriptional regulator
123776	0.611162	1.21232	-0.0443448	0.556812	5.9693e-34	1.37513e-130	0.572775	1.40487e-27	283.403	197.529	125.402	129.319	unknown protein
123738	0.61031	1.20638	0.0994557	0.695529	5.32102e-17	4.76672e-63	0.336875	8.93233e-21	345.397	223.501	156.846	146.403	Arginase
103230	0.609586	1.24478	-0.0317598	0.603434	5.16008e-14	9.57576e-55	0.823323	5.7797e-13	79.2762	54.0385	34.6404	35.419	Zn2Cys6 transcriptional regulator CTF1ÔøΩ (cutinase)
76098	0.605446	1.14612	-0.178617	0.36206	2.61127e-13	1.87249e-44	0.0988717	6.75568e-05	462.821	372.37	216.241	244.728	unknown protein
121800	0.605414	1.31017	-0.00862676	0.696134	8.60862e-14	5.3957e-60	0.953471	7.96624e-17	1531.26	986.215	644.344	648.205	stomatin-like protein
45717	0.604584	1.31758	0.0693256	0.782322	2.76595e-15	5.66123e-69	0.557337	2.57431e-24	65.9581	40.0434	27.6276	26.3402	2-mannosidase
27992	0.60191	-0.449678	-0.259999	-1.31159	1.29754e-08	3.63693e-05	0.0542302	3.40865e-34	29.7095	70.758	38.9512	46.6136	PTH11 GPCR
75347	0.600767	1.35734	-0.54827	0.2083	3.92247e-07	2.42667e-31	4.43426e-05	0.162829	192.038	171.165	77.1808	112.875	ATPase
55407	0.598596	1.05146	0.0655496	0.518416	4.55356e-07	1.80749e-19	0.738487	4.86359e-05	34.4807	24.7326	17.0857	16.3324	MFS permease
103669	0.587544	1.57543	-0.280468	0.707416	0.00225289	3.82752e-17	0.28475	0.000749586	108.038	68.1996	37.3632	45.3693	?/ÔøΩ hydrolase lipase
61794	0.585301	1.13377	-0.0947367	0.453738	1.69368e-09	1.76244e-32	0.522916	1.16449e-05	74.8314	56.3335	35.1864	37.5964	mitochondrial
33387	0.572647	1.23182	0.000785029	0.659962	4.23873e-07	9.48643e-30	0.99653	4.8431e-09	54.3644	34.0408	22.9392	22.9075	putative
51365	0.571592	1.24652	-0.21454	0.460388	2.63043e-14	2.56021e-63	0.0209025	6.49309e-09	232.435	167.631	97.2016	112.783	Subtilisin-like protease PPRC1
77404	0.57127	1.01155	-0.0874792	0.352804	7.94893e-16	4.14139e-47	0.399013	3.64515e-06	31.9971	25.8318	16.3606	17.3949	importin ÔøΩ KapI
106900	0.569734	1.25574	-0.762176	-0.076169	0.00708442	2.7338e-08	0.00664103	0.820155	10.7019	11.9868	4.76831	8.05027	orphan protein
42752	0.559814	1.11244	-0.552445	0.000178025	0.00669519	3.87656e-08	0.0275915	0.999955	361.828	373.394	172.663	253.267	orphan protein
124115	0.558127	1.50824	-0.855628	0.0944816	0.000722743	8.17654e-21	2.5996e-06	0.714746	118.247	115.267	43.2659	78.2959	phosphoenolpyruvate carboxykinase AcuF
77749	0.550428	1.08253	-0.00523251	0.526873	9.19892e-10	1.9038e-34	0.974336	2.2993e-08	92.4963	66.6033	45.3241	45.4549	fumarylacetoacetase
123261	0.549013	1.09766	0.213776	0.762425	0.0496182	4.5887e-05	0.611026	0.013818	10.4867	6.30095	4.98632	4.30122	unknown protein
110813	0.548182	1.41113	-0.0966104	0.766335	7.65292e-10	9.17779e-59	0.468313	1.90025e-17	70.903	43.7337	27.9829	29.9202	Amino acid transporter LysP
56839	0.545918	1.05097	-0.146326	0.358725	4.44784e-08	1.00071e-26	0.299003	0.00103449	39.0043	31.0032	19.2077	21.2859	Zinc-containing alcohol dehydrogenase
80716	0.542703	1.10883	0.113794	0.679918	1.50194e-09	3.99983e-36	0.377392	1.99983e-13	192.243	123.714	91.8877	84.901	ornithine aminotransferase
123130	0.534285	1.22014	-0.254494	0.431364	3.00597e-08	8.89706e-38	0.0346854	3.70969e-05	86.8304	63.2943	36.6334	43.7176	orphan protein
79237	0.525351	1.16807	-0.0272263	0.615491	7.50142e-08	1.35203e-34	0.8765	7.28427e-10	39.3513	27.0123	18.4435	18.7784	unknown protein
67964	0.517332	1.506	-0.387367	0.601303	9.47224e-10	7.55287e-73	0.000110887	1.61335e-12	28.1877	18.7703	10.0342	13.0994	Cytochrome P450 CYP2 subfamily
80695	0.508258	1.21629	-0.14604	0.561991	0.00017357	3.79838e-20	0.463099	0.000118037	21.3257	15.0577	9.56282	10.5863	half-sized ABC transporter
122526	0.507195	1.11766	-0.373735	0.236727	2.05749e-05	1.25566e-21	0.00906175	0.104921	605.408	518.149	281.357	364.542	unknown protein
26462	0.506835	1.06444	-0.34808	0.209522	1.05145e-06	2.63336e-25	0.005267	0.0987879	54.5659	47.0467	26.0077	33.1191	cAMP-mediated signaling protein SOK1
121875	0.499933	1.4775	-0.126301	0.851268	0.000199971	2.92792e-30	0.53971	2.11865e-10	10.491	5.8577	3.7892	4.15431	Zn2Cys6 transcriptional regulator
22914	0.4913	1.09554	-0.183593	0.42065	5.61427e-15	1.85328e-69	0.017958	2.08977e-10	1644.76	1225.51	767.626	871.809	GH72 ?-1 3-glucanosyltransferase
109432	0.48831	1.01949	-0.1063	0.424877	4.26342e-08	2.71964e-31	0.413121	8.30599e-06	440.443	327.118	216.686	233.262	orphan protein
22076	0.481711	1.1917	-0.341165	0.368823	2.20805e-10	5.42201e-57	9.90311e-05	6.25028e-06	209.964	162.973	92.1369	116.73	lysine decarboxylase
56726	0.47312	1.61997	-0.23124	0.915608	7.07807e-05	1.10379e-44	0.141485	1.9085e-14	42.0205	23.6305	14.4989	17.0067	alpha subunit
58712	0.467115	1.02999	-0.166789	0.39609	2.44086e-05	2.46468e-21	0.273946	0.00121876	77.1373	61.9841	39.9475	44.8633	No_value
82153	0.453003	1.22361	-0.0686484	0.701957	9.76976e-05	2.72939e-27	0.716023	4.46965e-09	10.9367	7.02727	4.89248	5.13543	unknown protein
112001	0.45227	1.20324	-0.446426	0.304544	0.000185686	4.51715e-24	0.00188549	0.0296581	39.0299	31.1937	16.738	22.8088	unknown protein
122952	0.449905	1.12983	-1.08997	-0.410043	0.0398366	9.84152e-08	4.20473e-06	0.118874	320.254	398.088	136.903	291.445	unknown protein
76722	0.448851	1.04131	-0.712747	-0.12029	0.0174082	1.42378e-08	0.000921464	0.67353	214.614	211.541	94.5582	154.975	flavohemoglobin
122948	0.446906	1.47986	-0.0374709	0.99548	2.26738e-06	1.84589e-60	0.822016	6.83877e-28	21.7163	10.9933	7.86438	8.07191	intracellular
121325	0.439105	1.52327	-0.763409	0.320758	0.0143955	1.4064e-18	0.000141876	0.143327	183.255	150.786	65.5148	111.213	unknown protein
22925	0.438719	1.06891	-0.349395	0.280797	3.47022e-05	7.71997e-25	0.00561119	0.0229293	326.557	258.881	149.91	190.998	Zn2Cys6 transcriptional regulator
67982	0.435482	1.17741	-0.0287942	0.713134	4.86976e-05	1.53244e-29	0.879588	8.41211e-11	25.2539	15.6418	11.3362	11.5721	cell cycle control
123786	0.429957	-0.830931	-1.37412	-2.635	0.00631478	7.74263e-08	1.72488e-17	2.87777e-66	2.18503	12.3332	3.53177	9.15477	paracelsin synthase
122523	0.422671	1.16492	-0.0134152	0.728834	0.258222	0.0010736	0.98278	0.0907607	45.2896	26.8841	19.8691	20.0536	Zn2Cys6 transcriptional regulator
102737	0.401017	-0.143943	-0.636381	-1.18134	0.000291099	0.216765	1.40544e-07	1.73104e-26	34.236	76.4328	37.2405	57.9087	VosA/Vel3
81022	0.386691	0.929348	0.518689	1.06135	7.42466e-09	6.04262e-49	2.31895e-13	2.28214e-61	53.3287	25.9715	28.4405	19.8308	10 TM domains
44476	0.352018	1.24941	-0.0568527	0.840538	0.320049	0.000185399	0.924595	0.0319046	34.9973	19.9025	14.99	15.5913	MRP-type ABC transporter
60000	0.337595	1.12181	-0.479755	0.30446	0.00240324	3.22457e-25	0.000141805	0.0163749	153.748	129.105	73.2707	102.257	ubiquitin-conjugating enzyme
122324	0.335079	2.77105	-0.344548	2.09143	0.6339	1.5065e-05	0.743581	0.00377054	110.786	26.2065	16.3601	20.7674	SSCRP
54564	0.313275	1.27089	-0.321983	0.63563	0.0497441	8.27954e-17	0.109449	0.000166655	66.8454	45.4896	29.2788	36.6101	Pro_dhProline dehydrogenase aligned
5502	0.312057	1.35289	-1.03268	0.00814491	0.207279	7.84886e-09	0.000123782	0.988796	53.1328	53.0367	20.8813	42.7424	unknown protein
44700	0.306079	1.30575	-2.18391	-1.18424	0.177431	2.67851e-09	5.72761e-22	2.61129e-07	46.8651	107.432	19.1306	86.9309	only present in ascomycota and Bacteriophage phBC6A51
59751	0.303565	1.37869	0.159001	1.23413	0.00114449	3.6581e-56	0.199595	2.60888e-44	16.3893	7.40178	6.69276	5.98533	Ribonucleases P/MRP protein subunit POP1 containing protein
107853	0.296132	2.71781	-0.250014	2.17166	0.171078	9.24585e-43	0.404073	3.22595e-27	250.016	59.4476	40.6717	48.1944	unknown protein
74421	0.291734	0.892212	1.01529	1.61577	0.000144111	9.21955e-36	4.01962e-41	3.76155e-109	124.311	38.793	64.0543	31.6902	unknown protein
69303	0.286192	-0.662183	-0.162852	-1.11123	0.0190536	2.81084e-08	0.329014	5.06085e-20	155.433	329.501	241.339	270.222	unknown protein
45971	0.256681	1.48147	-1.18163	0.0431585	0.42194	5.89193e-07	0.000603712	0.935381	246.293	246.064	90.8012	205.965	mismatched base pair and cruciform DNA recognition protein
65921	0.247924	1.30714	-0.113531	0.945684	0.00934709	4.30371e-47	0.400229	2.13657e-24	32.2076	17.8974	13.9222	15.0678	Acetyl/propionyl-CoA carboxylase alpha subunit
103487	0.241364	1.19727	-0.689597	0.266313	0.446318	5.04457e-05	0.0649187	0.529809	91.966	70.2802	36.857	59.4451	glutathione S transferase
73048	0.238558	1.12615	-0.779252	0.10834	0.0565467	3.76205e-21	2.72303e-09	0.536075	2564.52	2409.47	1189.97	2042.25	unknown protein
77739	0.230903	1.33532	-0.112305	0.992114	0.00138376	2.61153e-84	0.251969	1.35035e-46	56.4419	28.6294	22.5592	24.3705	#NAME?
120799	0.230174	1.19442	-0.762671	0.201578	0.255017	2.92169e-10	0.000558949	0.447205	406.622	334.479	168.062	285.143	unknown protein
109031	0.166532	2.14457	-0.536646	1.44139	0.502018	1.2464e-21	0.068473	8.25157e-10	35.5804	13.0297	8.00575	11.6418	orphan protein
104927	0.15576	1.37675	-0.865016	0.355971	0.515678	2.90865e-09	0.00219732	0.188939	23.4828	18.2319	8.98362	16.3794	orphan protein
66935	0.1429	1.1067	-1.83297	-0.869169	0.441316	3.93117e-10	5.98158e-24	2.83011e-06	12.0495	21.4624	5.46404	19.4329	Phosphatidylserine decarboxylase
120311	0.0999859	-0.644206	-0.361587	-1.10578	0.465385	3.48751e-07	0.0193214	1.01096e-17	1411.87	2818.3	2046.58	2629.6	orphan protein
72091	0.098482	-1.08619	-0.867856	-2.05253	0.206468	5.4716e-47	2.36885e-30	4.19965e-165	32.2659	135.433	69.3114	126.452	unknown protein
69611	0.0898458	-1.99681	1.33472	-0.751929	0.583523	5.3915e-42	5.41573e-18	3.67957e-06	9.71433	14.1247	33.4751	13.2764	MFS permease
64667	0.0837933	1.21116	-1.40197	-0.274602	0.799045	4.60669e-05	2.64782e-05	0.518749	4680	5883.56	2100.73	5551.66	unknown protein
69384	0.0687946	1.51149	-0.961369	0.481324	0.696759	1.28574e-21	4.15081e-08	0.00873947	66.1935	48.1939	23.5935	45.9525	unknown protein
23292	0.0654497	1.73026	0.123823	1.78863	0.895632	9.14795e-05	0.873323	0.000212977	214.286	60.5401	63.0345	57.8496	Zinc-binding oxidoreductase
64261	0.0413801	1.20701	-0.892911	0.272723	0.768999	7.95609e-22	6.96982e-11	0.0779751	115.343	94.001	49.1869	91.3595	subtilisin like protease
37665	0.033931	2.11017	0.0525473	2.12879	0.779769	2.29237e-89	0.773282	4.28732e-89	109.189	24.8047	25.1172	24.229	unknown protein
34252	0.0279453	1.6106	-0.478239	1.10441	0.882276	1.32968e-22	0.0200935	1.83935e-10	271.235	138.297	97.3249	135.679	unknown protein
67751	0.0103058	-1.0828	-0.435372	-1.52847	0.939601	1.14053e-17	0.00220294	2.48e-33	6.62017	17.9805	13.1968	17.8373	unknown protein
66687	0.00395439	0.566033	0.452735	1.01481	0.962587	1.86297e-16	6.12313e-09	5.22251e-47	52.9655	26.0858	35.6639	26.0722	4-N-acetylglucosaminyltransferase (EC 2.4.1.144).
109243	-0.00543144	0.704305	0.410192	1.11993	0.97973	6.29681e-05	0.0686478	1.16212e-09	47.088	22.1549	29.5177	22.2226	orphan protein
43961	-0.0178948	-0.687678	-0.613267	-1.28305	0.855147	2.23439e-14	9.59338e-11	1.86767e-46	22.8358	54.8452	36.3124	55.5389	RNA polymerase III transcription initiation factor complex (TFIIIC) subunit part of the TauA globular domain
121486	-0.0258783	4.30408	-2.63826	1.6917	0.969248	6.32293e-14	6.23186e-05	0.0103797	24.2314	7.07482	1.15665	7.20736	unknown protein
107495	-0.0342291	1.59865	-0.2071	1.42578	0.911103	1.09824e-09	0.620552	3.28723e-07	26.9803	10.8765	9.63335	11.1249	unknown protein
106171	-0.0366713	-1.30288	0.458236	-0.807973	0.839374	6.2876e-16	0.0204841	4.10269e-06	6.94143	13.0696	18.4132	13.4081	HET protein
52337	-0.0675678	1.0844	-1.16616	-0.0141933	0.834472	0.000205393	0.00051316	0.981485	458.218	472.522	220.656	495.202	Thioredoxin-like protein
58560	-0.0717445	-1.49766	0.239423	-1.1865	0.396843	4.73874e-75	0.0111483	2.50683e-45	8.56828	18.6628	23.1618	19.6039	MFS monocarboxylate transporter
122505	-0.0725145	1.08912	-0.420704	0.740936	0.72743	6.32118e-09	0.0820381	0.00036016	146.601	89.7025	70.4646	94.3348	aryl-alcohol dehydrogenase
122147	-0.0732414	-0.731872	-1.18802	-1.84665	0.717024	0.000135759	3.45218e-09	3.58016e-22	5.57099	19.4915	8.99842	20.4936	orphan protein
55990	-0.083561	-2.28618	0.8704	-1.33222	0.587503	9.3932e-59	7.98103e-09	2.93384e-19	9.48012	20.5382	39.8147	21.7803	unknown protein
76200	-0.0901281	-1.08122	-0.0785414	-1.06963	0.417294	2.239e-25	0.62494	1.11958e-23	17.8362	37.6793	38.0025	40.114	unknown protein
124295	-0.119165	-1.61158	0.852682	-0.639729	0.50368	2.29097e-23	2.90556e-06	0.00043892	96.7124	132.568	259.99	143.966	SSCRP
44965	-0.132862	1.25663	-0.284564	1.10493	0.737286	0.000503644	0.606725	0.0068595	35.7098	17.1064	15.3972	18.7515	zinc binding oxidoreductase
106248	-0.146137	1.44491	-1.46585	0.125196	0.454775	7.17418e-16	1.64411e-14	0.651269	184.8	171.423	68.672	189.717	monosaccharide transporter (galactose permease ?)
110778	-0.148821	-1.16663	0.826276	-0.191529	0.350266	7.98515e-16	1.68986e-07	0.346045	7.16493	7.7318	15.1547	8.56565	unknown protein
37525	-0.15207	-1.16585	0.132264	-0.881511	0.125422	1.47196e-35	0.316842	9.5792e-20	56.0574	100.302	122.161	111.457	contains RGS domain
48924	-0.160099	1.34568	-0.96708	0.538699	0.672546	0.000101436	0.0216432	0.223144	559.008	361.958	206.884	404.435	calcipressin
62502	-0.16161	0.491124	0.455108	1.10784	0.0221675	1.56139e-13	5.53884e-10	8.3606e-61	75.233	35.9959	55.1859	40.2453	MFS permease
123572	-0.162263	1.43841	-1.81444	-0.213768	0.660794	2.35275e-05	1.35057e-06	0.682396	9.75591	10.5126	3.34376	11.7678	Phospholipase A2
62747	-0.201713	1.06486	-0.587679	0.678891	0.321126	2.08215e-08	0.0110445	0.0014186	37.5845	23.7614	18.1792	27.3401	MFS permease
110167	-0.213216	1.11547	-0.0889177	1.23977	0.323111	1.44321e-08	0.794795	2.47477e-09	48.306	20.887	22.7192	24.1683	orphan protein
124278	-0.230126	-1.09448	0.188184	-0.676174	0.00655999	1.30311e-39	0.0724647	1.41813e-14	17.2811	26.7134	35.7005	31.3109	unknown protein with EXS domain
112669	-0.230624	1.17075	-1.55808	-0.156704	0.0148002	1.24782e-31	2.39328e-54	0.189459	7.76409	8.97765	3.58494	10.5321	Serine/threonine protein kinase
121226	-0.24373	-1.10282	0.110085	-0.749002	0.000856001	8.91026e-54	0.265314	3.50016e-24	56.0612	90.1297	115.205	106.756	unknown protein
27939	-0.246043	-1.03661	0.753305	-0.0372641	0.00825093	1.13121e-32	1.1829e-16	0.81098	8.5	8.50979	17.0305	10.1046	MFS permease
102909	-0.246579	1.03828	-1.6388	-0.353938	0.299042	4.41808e-06	8.87084e-12	0.217458	18.422	22.1678	8.44277	26.3059	GH2 protein
73594	-0.258183	0.623721	0.250824	1.13273	1.70451e-06	1.16828e-34	2.63995e-05	2.74087e-105	75.2279	34.7189	49.4267	41.5321	unknown protein
120357	-0.25845	1.30233	0.413554	1.97433	0.0265475	1.35198e-31	0.00195039	2.07546e-69	2155.92	604.529	963.179	723.103	Zinc-binding oxidoreductase
105977	-0.268766	1.55687	0.92847	2.75411	0.530673	3.48389e-05	0.0560465	3.99789e-12	24.8672	3.58483	8.22699	4.29029	3 TM
108996	-0.275376	1.19245	-0.240789	1.22704	0.0921701	4.04384e-15	0.262053	8.4977e-15	69.7635	31.2705	32.1193	37.8728	orphan protein
3364	-0.282558	0.908336	0.187288	1.37818	0.0492808	2.06099e-11	0.333037	3.73537e-23	42.0095	17.6593	24.407	21.4346	Zinc-containing alcohol dehydrogenase
67772	-0.289556	0.858653	-0.0776817	1.07053	0.000810726	3.86223e-25	0.546991	9.61576e-37	96.4845	46.61	53.9782	56.9563	Isoflavone reductase
111600	-0.2913	0.941251	-1.15868	0.0738707	0.176628	4.81686e-06	2.99031e-07	0.83126	135.771	121.925	66.8241	149.218	cystinosin
122994	-0.292629	1.18832	-0.977194	0.503752	0.078523	7.13007e-14	2.24907e-08	0.00573419	101.184	71.4814	44.4728	87.5716	unknown protein
102487	-0.295367	-1.17801	0.249485	-0.633158	0.00142539	1.73092e-37	0.0228048	2.13394e-10	6.74559	10.243	14.9381	12.5754	Cytochrome P450 CYP2 subfamily
103063	-0.306864	-1.36148	0.484036	-0.570585	0.00619038	1.45111e-35	7.41391e-05	2.84158e-06	6.66324	9.17297	15.8635	11.3343	unknown protein
55838	-0.309259	-0.100737	-1.17461	-0.966091	0.0248334	0.491077	8.05793e-17	4.66955e-12	12.766	24.4989	13.4496	30.3705	unknown protein
82619	-0.337855	-1.69771	-0.0808077	-1.44066	0.0146754	2.02518e-36	0.713046	2.43439e-25	18.93	44.6471	53.3554	56.4376	arginosuccinate synthetase
108953	-0.350489	1.02029	-1.11159	0.259189	0.0288669	5.41551e-11	3.43605e-11	0.191411	99.9965	80.701	47.6107	102.927	unknown protein
63967	-0.351244	-1.0995	0.435152	-0.313105	3.73518e-05	9.90462e-40	2.1532e-06	0.00128447	11.2848	13.5146	23.341	17.2508	Acyl-CoA:GlcN-PI inositol acyltransferase
37060	-0.356615	1.0813	-1.26052	0.177391	0.027748	5.34748e-12	4.19723e-14	0.41287	74.4087	64.4686	34.452	82.5703	related to A. nidulans Mid2
111923	-0.360809	-1.17402	-0.1012	-0.914409	0.0519887	1.339e-10	0.728735	4.077e-06	28.8757	52.4873	62.8652	67.3443	unknown protein
61078	-0.384707	-0.0127434	-1.06786	-0.695899	0.0574371	0.954184	8.18048e-07	0.00149201	1800.67	2862.98	1783.01	3737.81	esterase/ lipase
123795	-0.389472	1.55808	-1.65456	0.292986	0.292645	8.01378e-06	2.51557e-05	0.565653	63.6671	55.3053	23.0116	72.4531	allantoinase
108914	-0.391975	-1.71284	0.291765	-1.0291	0.00330774	3.82303e-40	0.0829561	2.93421e-14	34.6514	61.7321	99.1586	81.0046	methyltransferase type 11
121608	-0.392229	-1.12519	0.200997	-0.531969	0.00167563	6.02132e-20	0.218849	0.00012048	6.86855	9.37621	14.1624	12.324	MFS permease
41590	-0.39924	-0.112055	-1.20237	-0.91519	0.120656	0.679536	1.48981e-05	0.000894798	23.4131	40.834	23.3995	53.871	iron transporter
112328	-0.440345	0.483466	0.0893098	1.01312	5.02866e-06	1.89844e-07	0.529272	3.17662e-26	18.9815	10.0484	14.5002	13.6127	peptidase M14
107881	-0.445256	-1.10627	-0.112102	-0.773115	0.0436966	2.81259e-07	0.751112	0.00138403	14.7983	22.6926	28.585	30.879	unknown protein
41518	-0.451016	1.53849	-1.72934	0.260164	0.174788	1.16356e-06	7.80638e-07	0.576534	334.51	259.761	107.089	355.113	unknown protein
22115	-0.472104	-1.45692	0.703047	-0.281771	3.027e-07	8.80062e-59	1.6241e-13	0.00920696	9.02235	10.7288	24.2339	14.8801	polyA polymerase (Poly[ADP-ribose] synthetase)
102378	-0.473612	0.388429	0.224617	1.08666	6.76676e-08	8.60281e-06	0.0393609	2.71922e-35	89.6129	43.3804	70.4068	60.2459	a kinesin-3 family member.
108481	-0.481437	-1.01796	0.214674	-0.321845	0.00195709	4.15087e-11	0.280884	0.111375	25.509	31.2333	50.5514	43.6965	complex 1 protein (LYR family) protein
22009	-0.49051	-1.00339	0.206475	-0.306402	1.69973e-17	3.33425e-68	0.00210296	1.78949e-06	23.4629	28.9568	46.9054	40.6631	unknown protein
21982	-0.501445	-1.57102	0.491494	-0.578079	2.27647e-06	1.89963e-51	3.80276e-05	3.30308e-07	70.7924	98.0089	195.078	138.75	Epl1/Sm1
57737	-0.505935	-1.06501	-0.34898	-0.908051	0.00149647	1.28683e-11	0.0833006	6.01139e-08	82.6211	138.249	154.131	196.283	unknown protein
70316	-0.508503	-1.01193	0.169881	-0.333548	7.13636e-08	2.1889e-26	0.1508	0.0036149	6.3832	7.72576	12.3755	10.9996	NAD-dependent epimerase/dehydratase family
55443	-0.544253	1.13348	-1.41514	0.262591	0.0716394	0.00011091	1.53308e-05	0.532863	378.95	306.178	167.419	446.509	unknown protein
112390	-0.550063	-1.58665	0.832642	-0.203943	1.41942e-06	5.48689e-46	3.62078e-12	0.159672	16.6305	17.4103	45.4076	25.4977	unknown protein
111951	-0.552403	-1.28168	-0.726455	-1.45573	7.43416e-10	5.05134e-34	4.15638e-14	8.37293e-43	4.98056	14.459	12.8303	21.205	orphan protein
51650	-0.558183	-1.09224	0.159714	-0.374345	1.78482e-10	1.54449e-36	0.172596	0.000102394	134.816	168.438	277.043	248.024	unknown protein
75385	-0.558895	0.49524	0.0497762	1.10391	4.38409e-13	9.52918e-11	0.689204	1.86767e-46	76.1998	34.9934	53.3426	51.5457	unknown protein
102735	-0.561444	-1.08175	-1.50124	-2.02154	8.81321e-07	2.6473e-18	2.58961e-37	1.86306e-61	4.14556	16.1356	8.41327	23.7898	WSC domain
75260	-0.568352	-1.04615	0.343706	-0.134092	5.09407e-09	7.29014e-28	0.00160984	0.323392	5.31352	5.57838	10.4834	8.26169	RNA polymerase H/23 kD subunit
120332	-0.575129	-1.02656	-0.011593	-0.463023	7.85787e-15	3.19861e-43	0.931677	1.00086e-08	18.1207	24.9161	36.8578	37.1574	unknown protein
123723	-0.585738	-0.181614	-1.88002	-1.4759	1.20089e-06	0.174649	1.97862e-52	4.26006e-32	13.3454	34.9241	14.2518	52.4305	CE10 Arylacetamide deacetylase
107479	-0.59429	1.39129	-1.26434	0.721235	0.00567755	3.708e-11	4.63893e-08	0.00235245	33.5959	21.1426	13.2885	31.9487	ZIP zinc/iron transporter
111994	-0.596213	-1.25705	-0.111508	-0.772342	7.96005e-16	1.0117e-62	0.274244	7.01755e-23	8.65211	14.3193	20.0368	21.6459	unknown protein
56427	-0.600011	-1.13696	0.185123	-0.351821	4.57976e-07	9.19503e-22	0.240575	0.0137597	5.4407	6.98835	12.0406	10.5895	CE10 Arylacetamide deacetylase
31134	-0.60697	-1.24848	0.356316	-0.285195	1.22275e-05	7.63474e-20	0.0328997	0.103542	11.1416	13.6658	26.6838	20.8357	isoprenylcysteine carboxyl methyltransferase
28731	-0.608291	-1.59475	0.883619	-0.102839	0.000385779	1.15702e-21	2.33861e-06	0.701357	18.8692	18.7048	52.6311	28.5349	No_value
121653	-0.615264	1.11751	-0.289711	1.44306	0.159373	0.00841262	0.659975	0.00199976	53.903	20.3049	25.4406	31.0886	unknown protein
62091	-0.624896	-1.11923	-0.730458	-1.22479	0.00457688	7.99248e-07	0.00470454	3.59921e-07	6.05449	13.7403	12.7465	21.1677	Gluconate kinase
111077	-0.638142	-1.0612	0.189082	-0.233979	5.99211e-13	1.81657e-33	0.0977441	0.0282792	97.8997	114.036	202.281	177.325	ERg28 protein
108144	-0.639174	-2.72653	0.180818	-1.90654	1.24672e-07	9.07512e-105	0.273737	1.22807e-49	2.79485	9.91029	17.4853	15.4277	unknown protein
104807	-0.652593	-1.1422	0.0947881	-0.394815	8.54265e-18	9.06828e-50	0.36838	6.03671e-06	11.2045	14.9201	25.1021	23.5028	unknown protein
66016	-0.65575	-1.39795	-0.116723	-0.858925	6.18283e-08	2.59945e-31	0.521247	1.35934e-11	71.1817	122.294	177.658	192.613	dienelactone hydrolase
70703	-0.667624	-1.0022	0.230392	-0.104179	1.28062e-16	5.62384e-36	0.0181594	0.350787	61.1174	64.0542	119.357	101.685	CDP-alcohol phosphatidyltransferase
124113	-0.681776	-1.13552	0.282503	-0.171244	4.39021e-16	2.18115e-42	0.0052273	0.100886	447.155	484.205	944.7	776.717	PTH11 GPCR
107571	-0.702628	-1.14374	0.238572	-0.202536	4.04843e-06	3.33261e-14	0.243101	0.324623	5.43935	6.0631	11.6445	9.87858	unknown protein
58051	-0.710737	-1.04935	-0.070501	-0.409113	1.00184e-15	3.35609e-31	0.597007	6.95256e-05	7.50136	9.56037	14.8983	15.6427	unknown protein
124293	-0.715569	-1.30003	0.128806	-0.455655	2.22489e-06	3.21791e-18	0.576619	0.0087786	75.9382	93.0945	167.112	152.826	unknown protein
4905	-0.717688	-1.23032	0.0898911	-0.422739	1.27624e-13	4.17342e-36	0.52586	0.00018835	34.01	45.3797	79.5033	74.5864	unknown protein
21953	-0.720499	0.439818	-1.04387	0.116445	0.0703018	0.279226	0.0273305	0.858977	18.158	16.661	13.3154	27.4571	ubiquitin ligase
123787	-0.730554	-1.02497	-0.387368	-0.681784	6.51466e-08	2.92608e-13	0.0173264	1.05751e-05	4.42285	6.50613	8.24304	10.7608	Zinc-containing alcohol dehydrogenase
105636	-0.731978	-1.28422	0.140372	-0.411869	1.11539e-13	8.44034e-39	0.300625	0.000240543	11.0898	14.3713	26.3262	23.8573	unknown protein
4744	-0.733669	-1.23006	-0.135762	-0.632156	9.7629e-10	6.7741e-25	0.439148	1.08768e-06	54.2666	75.7442	114.626	125.941	transaldolase
72941	-0.738878	-1.04971	0.118257	-0.192574	2.21414e-32	6.31444e-64	0.153836	0.00882983	209.564	235.268	426.126	392.557	unknown protein
63889	-0.739872	-1.25363	-0.0575073	-0.571265	1.22916e-30	2.85338e-83	0.557337	6.97743e-17	25.4582	39.03	62.6613	65.1888	Adenosine deaminase-related growth factors
76169	-0.742293	-1.11127	0.115808	-0.253165	9.06176e-34	4.4065e-73	0.147749	0.000365223	19.6846	23.583	42.726	39.4346	NOC4. Involved inNucleolar processing of pre-18S ribosomal RNA. Has a role in theNuclear export of 40S pre-ribosomal subunit to the cytoplasm.
23015	-0.74234	0.42092	-1.29331	-0.130052	0.000728151	0.0617642	5.01914e-08	0.702932	101.388	97.0737	66.2582	162.399	unknown protein
108729	-0.750385	-1.22199	-0.118638	-0.590243	2.77509e-16	5.76629e-40	0.361826	2.97283e-09	10.6042	15.346	23.763	25.8065	unknown protein
2852	-0.750684	-2.44079	0.777149	-0.912961	2.22536e-06	2.72156e-52	5.101e-06	3.63269e-07	8.28593	15.3498	44.2679	25.9123	unknown protein
62181	-0.752394	0.963908	-1.52907	0.187229	0.0411343	0.00817754	0.000190452	0.746441	111.511	94.6124	55.226	159.389	Ca2+-dependent
53498	-0.754905	-1.59269	1.08621	0.248427	2.59713e-07	1.50252e-29	4.87024e-13	0.187327	84.1498	65.9929	236.64	111.467	ubiquitin related modifier 1
59515	-0.755757	-1.24891	-0.192566	-0.685721	8.75729e-17	1.42604e-41	0.100466	3.75558e-12	10.2919	15.955	23.5905	26.9719	MFS permease
122013	-0.760002	-1.00068	0.191553	-0.0491214	7.25702e-24	1.45286e-40	0.0429776	0.682396	33.1021	33.3419	64.4789	56.4854	MFS permease
104890	-0.760018	-1.00176	-0.0968423	-0.338586	4.632e-18	3.53261e-29	0.440607	0.00116248	12.9338	16.3026	25.8499	27.6434	4-nitrophenylphosphatase
75935	-0.761675	-1.10096	-0.00869517	-0.34798	7.73818e-24	1.93228e-47	0.949984	5.09894e-05	30.731	38.3812	64.6134	64.9815	unknown protein
66788	-0.762948	-0.193835	0.584103	1.15322	1.34905e-11	0.0975232	3.2138e-06	7.87446e-24	117.578	53.2388	135.493	90.3827	unknown protein
63972	-0.763637	-1.29522	0.0570601	-0.474526	5.42436e-12	5.77638e-31	0.750565	0.000222041	69.2358	95.7682	169.506	162.997	putative
105381	-0.768742	-1.04844	-0.301947	-0.581648	6.82997e-16	6.63001e-27	0.00805442	4.3015e-08	33.296	49.2739	68.0204	83.7889	unknown protein
1997	-0.770746	-1.0847	0.112027	-0.201923	1.37168e-15	1.8327e-29	0.419594	0.098001	9.92815	11.5384	21.2829	19.6888	kinesin
59053	-0.775578	-1.02289	0.0895622	-0.157751	2.7662e-24	6.08521e-41	0.404057	0.112518	30.0881	33.2443	60.5542	56.8697	Adenosine/AMP deaminase
108535	-0.777833	-1.13406	0.268419	-0.087807	5.49498e-14	2.05304e-28	0.0344607	0.574557	8.10388	8.26005	17.0754	14.1828	unknown protein
76374	-0.778567	-2.22328	0.927527	-0.517188	0.0401054	1.25154e-09	0.0432448	0.285707	10.5709	12.6006	41.109	21.6154	AAA ATPase
62581	-0.779149	-1.14323	-0.000959771	-0.365044	4.28941e-17	2.44865e-34	0.995041	0.000737772	11.9641	15.194	26.0716	26.1041	gluconolactonase-like protein
123056	-0.78176	-1.09284	-0.207937	-0.519015	2.11942e-10	3.84146e-19	0.211733	0.000128644	2508.33	3459.59	5149.46	5947.81	encodes the major protein of the Woronin body forming a plug between fungal compartments.
79373	-0.784253	-1.16612	0.0592921	-0.32257	4.15195e-16	6.0817e-34	0.70674	0.00371214	124.732	145.43	261	250.496	adenine phosphoribosyltransferase
81742	-0.785175	-1.08957	0.0938222	-0.210568	1.08693e-12	3.56129e-23	0.578307	0.133557	22.5698	25.8226	47.5177	44.5208	putative
111395	-0.793096	-1.42926	0.481689	-0.154474	0.000227238	1.27848e-11	0.0674407	0.643142	5.11008	5.56957	13.4799	9.67397	SAM-dependent methyltransferases
45317	-0.794385	-1.09283	0.24386	-0.0545811	6.03156e-15	2.4967e-27	0.0523792	0.750176	6.20844	6.42109	13.184	11.1392	unknown protein
51893	-0.800217	-1.36478	-0.2	-0.764567	2.09221e-28	3.50493e-80	0.0273027	7.11944e-25	345.277	576.406	873.801	1003.74	peroxidase/hem containing
51603	-0.801622	0.544195	-1.46348	-0.117661	0.00750728	0.0746732	8.87228e-06	0.811717	167.499	183.49	115.975	319.85	unknown protein
103147	-0.803925	-1.77178	0.444182	-0.523673	1.39156e-08	9.76627e-37	0.00935204	0.00102004	29.5239	39.8604	94.6689	69.5565	unknown protein
111527	-0.80964	0.508938	-1.11099	0.207586	0.00918154	0.108968	0.00195039	0.657813	107.393	88.0689	71.4607	154.397	orphan protein
119623	-0.810636	-1.09089	0.0588257	-0.221424	4.60824e-26	2.85045e-45	0.612571	0.0201002	6.17229	7.24911	13.229	12.6938	tRNA pseudouridine synthase D.
62447	-0.814165	-1.09869	-0.0112947	-0.295816	7.1396e-37	1.85975e-64	0.921798	6.34033e-05	14.667	17.988	31.4029	31.6562	unknown protein
68212	-0.814244	-1.78318	0.626904	-0.342029	3.25586e-10	1.35401e-43	2.60321e-06	0.0410998	3.82065	5.05994	13.7638	8.88746	mPR-type VIII
42455	-0.81854	-1.04881	0.0676974	-0.162569	2.75997e-18	6.93541e-29	0.634875	0.199629	30.9069	35.6312	65.8548	62.7442	unknown protein
76136	-0.825888	-1.30237	0.106359	-0.370123	1.90922e-39	4.50462e-94	0.204424	1.30344e-07	20.3815	25.3944	48.4724	45.0177	unknown protein
23431	-0.827902	-1.13989	0.0754743	-0.236513	2.96702e-30	3.81267e-56	0.490099	0.00488095	392.956	451.487	844.537	801.429	14 kDa subunit
69288	-0.828097	-1.14952	-0.0138371	-0.335264	2.3385e-10	1.30196e-17	0.949984	0.0528946	9.11719	11.1712	19.729	19.8768	unknown protein
74442	-0.832985	-1.01143	-0.112388	-0.290831	4.24534e-27	1.86491e-38	0.290503	0.00130289	16.668	19.9294	32.858	35.5246	unknown protein
78713	-0.836535	-1.50406	-0.114328	-0.781849	6.10212e-13	1.51221e-35	0.502919	3.2147e-09	4.90473	7.78857	12.8265	13.9048	GH72 ÔøΩ-(1-3) glucanosyltransferase
69179	-0.839529	-1.06598	0.0941191	-0.132334	2.01494e-33	7.73123e-53	0.328605	0.148579	12.0684	13.4008	25.5866	23.9565	contains ABC-1 domain
79324	-0.839598	0.44587	-1.36004	-0.0745738	0.0213825	0.235536	0.00107954	0.903732	52.2998	53.7	37.4368	96.108	putative (check!)
112125	-0.846802	1.44232	-0.0634578	2.22566	3.66526e-05	6.25169e-13	0.860103	1.49503e-27	111.278	22.4728	38.6509	40.4097	macrophomate synthase
76505	-0.847706	-1.18886	-0.369229	-0.710378	1.59181e-15	8.26602e-29	0.00367497	4.03142e-10	23.0707	36.1067	50.3146	65.0072	C2H2 transcriptional regulator of osmotic stress
65949	-0.849081	-1.01614	-0.703359	-0.870421	1.14924e-05	1.56935e-07	0.00195039	3.65441e-05	25.51	44.1392	48.8201	79.5055	unknown protein
67469	-0.849727	-1.01355	0.053639	-0.11018	3.67064e-37	3.28518e-52	0.601333	0.213302	29.4611	30.9661	57.9201	55.8381	MFS permease (maltose permease)
21415	-0.850548	-1.04909	0.164159	-0.0343846	5.26682e-09	4.44136e-13	0.439148	0.892551	12.7964	12.4568	25.1643	22.461	PalI/RIM9 pH regulation
52165	-0.851981	0.846491	-1.63625	0.0622183	0.194089	0.197136	0.0344607	0.957792	24.5067	17.1501	9.95787	30.9549	1 TM
121584	-0.85844	-1.00895	0.0699775	-0.0805318	3.67086e-38	3.08005e-52	0.481658	0.38665	47.9713	50.1448	95.4569	90.9307	C2H2 transcriptional regulator
22830	-0.859811	-1.46989	0.10212	-0.507963	7.99575e-19	1.02656e-51	0.47822	2.18516e-06	39.9427	53.996	105.252	98.1062	Glutathione S-transferase
120837	-0.86944	-1.43554	-0.612238	-1.17834	7.73977e-09	9.13075e-22	0.000459747	4.60462e-14	35.1769	75.6262	90.392	138.16	1 TM domain
59846	-0.877709	-1.21195	0.188074	-0.146165	1.99468e-43	1.18749e-81	0.0161334	0.0634723	51.4488	56.1672	117.575	103.198	lanosterol synthase
77119	-0.87902	-1.09671	0.0254342	-0.192252	5.38905e-38	2.12526e-58	0.833515	0.0180374	114.733	126.489	236.751	232.613	ornithine decarboxylase
103028	-0.879092	-1.00274	0.0501027	-0.0735457	1.47837e-10	2.22826e-13	0.833125	0.746083	138.084	144.854	276.019	266.544	orphan protein
80441	-0.882152	-1.02972	-0.0497124	-0.197276	7.54042e-17	1.68983e-22	0.78278	0.140755	1579.77	1766.19	3144.91	3255.04	unknown protein
108555	-0.892018	-1.38418	0.491788	-0.000378031	2.63112e-20	1.51461e-47	4.70865e-06	0.99971	169.121	167.936	437.995	311.553	cytochrome b5-like Heme/Steroid binding domain-containing protein <br />
123475	-0.892458	-1.35583	-0.156815	-0.620184	4.56067e-08	5.22701e-17	0.523242	0.000634251	392.855	538.91	897.351	1000.38	cell wall Thr-rich mannoprotein. Distantly related to S. cerevisiae Dan4p.
76117	-0.894149	-1.11416	0.119011	-0.101	1.19495e-20	2.296e-31	0.387391	0.463035	29.8827	31.512	63.6003	58.5402	unknown protein
119759	-0.894669	-1.01571	-0.0959354	-0.216978	1.30452e-36	9.00229e-47	0.342127	0.00891562	225.5	258.388	449.491	480.427	related to Cys-3
58851	-0.894911	-1.17286	0.0474995	-0.230451	3.84873e-33	2.29531e-54	0.678882	0.0141146	8.47738	9.61466	18.4888	17.8763	contains F-box and transcription factor jumonji
4479	-0.895616	-1.14012	-0.111432	-0.355937	6.5917e-27	1.80474e-42	0.345738	0.000150444	280.711	357.869	616.115	665.506	small nuclear ribonucleoprotein Sm D2
123914	-0.898549	-2.28018	0.555193	-0.826437	0.0365459	4.31257e-08	0.343643	0.10884	23.2837	34.545	94.621	64.3957	orphan protein
53238	-0.900299	-1.19772	0.0989034	-0.19852	1.19485e-12	2.242e-21	0.6162	0.231714	27.9995	30.3446	60.6673	56.6518	secretin like
123777	-0.902484	-1.45333	0.668474	0.117633	2.4123e-08	3.46163e-20	0.000207655	0.639976	12.3627	11.5074	34.2149	21.5067	orphan protein
119864	-0.916107	-1.1221	0.24415	0.0381513	6.80034e-16	1.6859e-23	0.0875964	0.848879	5.45657	5.28798	11.7983	9.95884	unknown protein
79439	-0.918435	-1.05014	-0.0537422	-0.185452	7.52933e-47	1.02246e-60	0.58885	0.0148948	119.037	132.344	240.979	250.106	acetyl-CoA acetyltransferase
32204	-0.922761	-1.27675	0.100006	-0.25398	2.83351e-15	6.34641e-28	0.575039	0.0824252	52.4494	58.4682	118.806	110.83	unknown protein
102482	-0.927766	-1.11789	0.0912838	-0.0988374	9.45821e-50	1.89378e-71	0.282298	0.24898	16.1827	17.7724	36.0447	33.8242	unknown protein
78309	-0.933151	-1.01147	0.0276357	-0.0506807	1.12862e-48	7.743e-57	0.791741	0.620157	11.4153	11.7194	22.8042	22.3699	unknown protein
47987	-0.934015	0.563442	-1.48532	0.0121334	0.00333704	0.083947	2.64782e-05	0.986265	19.3914	19.1022	13.0349	36.5054	ZIP Zinc transporter
121785	-0.936033	1.46264	-0.195835	2.20284	0.0223939	0.000260422	0.767341	1.80551e-07	64.1798	14.5489	24.2954	27.8267	ATP-dependent RNA helicase
59628	-0.936834	-3.16597	0.460035	-1.7691	1.98877e-05	2.02185e-39	0.089678	1.44671e-11	1.26098	3.90119	10.2603	7.46674	GH128 protein
123459	-0.941743	-1.1932	0.111815	-0.139637	2.03798e-17	3.94129e-27	0.498201	0.365037	16.4901	18.9263	39.2921	36.3566	high affinity nickel permease
121706	-0.945443	-1.12334	0.00314965	-0.17475	1.18463e-77	2.28768e-108	0.972949	0.00345534	59.8206	66.3409	128.024	127.736	DAHP synthase ARO4
5182	-0.946296	-1.31664	-0.145784	-0.516131	1.35607e-13	6.8235e-24	0.423116	0.000611841	6.80254	9.73122	16.9942	18.7929	iron-dependent peroxidase
3007	-0.947187	-1.02611	0.17402	0.0950999	6.18932e-55	1.88757e-64	0.021039	0.235084	4006.13	3758.79	8176.55	7246.88	transcriptional regulator HMG type
120004	-0.947801	0.738201	-1.60958	0.0764206	1.5557e-09	3.15106e-06	4.3137e-23	0.769247	44.8337	40.2657	25.449	77.6804	ankyrin repeats
66329	-0.950228	-1.10274	0.024877	-0.127633	5.17952e-29	3.04339e-38	0.86474	0.280879	14.0925	15.5458	30.5578	30.086	unknown protein
106680	-0.958146	-1.05048	-0.0636602	-0.155998	2.47641e-35	5.37109e-42	0.589553	0.117771	529.289	599.057	1114.3	1164.29	Nop10p family Nucleolar RNA-binding protein
53569	-0.95874	-1.14208	-0.21031	-0.393654	4.14175e-21	4.11255e-28	0.10488	0.00112066	7.00825	8.57994	14.4143	16.6644	related to Drosophila TIMELESS
105287	-0.96764	0.584719	-0.150651	1.40171	0.0323982	0.197817	0.843136	0.00478505	11.4924	4.62299	8.15301	9.04635	unknown protein
120833	-0.968375	-1.452	0.0600966	-0.423529	5.6009e-27	4.32278e-59	0.681033	1.83011e-05	1359.71	1763.06	3596.36	3449.6	40s ribosomal protein S15 based on homology to corresponding proteins in other fungi.
121372	-0.975652	-1.28798	-0.0194441	-0.331776	1.43542e-27	4.14139e-47	0.904507	0.00110428	518.498	638.405	1238.59	1255.38	60S ribosomal protein L38 by homology with corresponding proteins in other fungi and yeasts.
103167	-0.976099	-1.01452	-0.125366	-0.163788	8.98954e-42	1.04537e-44	0.193318	0.0717808	501.642	567.244	1022.81	1115.24	unknown protein
119931	-0.979357	-1.15297	-0.0519848	-0.225601	1.23141e-32	1.18424e-44	0.700844	0.0220909	95.9777	109.368	208.022	215.703	fatty acid elongase
102890	-0.980486	-1.23461	-0.0487302	-0.30285	3.46928e-08	8.2401e-12	0.871043	0.212896	4.94138	5.34555	10.2053	10.5715	unknown protein
110444	-0.98202	-1.02184	-0.0705766	-0.110394	1.25901e-12	1.71922e-13	0.755673	0.604808	5.70121	5.74079	10.8038	11.3441	probably involved in nuclear export of pre-ribosomes
111357	-0.982739	-1.21719	-0.676	-0.910454	1.98575e-13	1.76814e-19	7.13389e-06	1.78763e-10	18.3361	34.4585	42.5981	68.0646	FAD-dependent oxidoreductase
64167	-0.982933	-1.20859	-0.140593	-0.36625	1.21176e-12	2.04962e-18	0.499501	0.0262797	26.5437	31.5369	56.545	62.3404	Sexual differentiation process protein ISP4
58519	-0.988036	-1.04188	-0.177219	-0.23106	3.25803e-20	2.85806e-22	0.225847	0.083167	125.055	138.935	243.67	275.543	unknown protein
103442	-0.988945	-1.01076	-0.193141	-0.214951	4.93928e-22	1.8112e-22	0.148026	0.10488	12.1248	13.4489	23.3259	26.6601	orphan protein
63217	-0.989025	-1.18537	-0.246291	-0.442637	4.14292e-25	6.36504e-35	0.0399081	3.6178e-05	40.7819	52.7858	88.3148	104.764	unknown protein
102766	-0.995241	-1.00585	-0.465925	-0.476534	1.8996e-27	2.04431e-27	6.54552e-06	2.74316e-06	42.3745	57.9634	83.6406	115.498	short chain dehydrogenase/reductase
104595	-1.00162	-0.925506	-0.248816	-0.1727	9.03784e-25	2.67543e-21	0.043553	0.1688	429.339	484.098	815.645	969.15	Ribosomal protein L7Ae/L30e/S12e/Gadd45. Homologue of yeast SNU13.
123614	-1.00471	-0.82565	0.0769633	0.256019	1.25247e-23	2.04687e-16	0.626387	0.0335137	495.683	400.256	847.122	803.197	unknown protein
108714	-1.00494	-0.792017	-0.345842	-0.13292	6.97294e-30	1.20296e-18	0.000717364	0.274397	26.3644	27.9335	44.06	55.9666	unknown protein
1959	-1.00512	-1.06242	0.043066	-0.0142328	4.54819e-22	1.28573e-24	0.795375	0.944459	7.83778	7.68416	15.936	15.4716	Haloacid dehalogenase-like hydrolase
122874	-1.00715	-1.47216	0.144431	-0.320578	1.70675e-23	1.32162e-48	0.305939	0.00644194	57.6727	71.6152	159.123	143.981	unknown protein
65750	-1.00755	-0.981398	-0.0385489	-0.0123936	4.39312e-31	1.38712e-29	0.795951	0.938311	30.1425	29.1613	57.0797	58.6396	negative regulator of differentiation 1
123633	-1.00771	-1.04749	-0.0979216	-0.137701	2.88146e-88	5.01697e-94	0.137282	0.0290383	28.4647	31.3327	58.8246	62.9554	homoserine o-acetyltransferase
120929	-1.00892	-0.615903	-0.796707	-0.403693	3.80751e-13	1.55508e-05	2.06362e-07	0.0146772	8.36464	11.1715	12.938	22.4901	unknown protein
66843	-1.0092	-1.1032	-0.0648571	-0.15886	5.31457e-28	5.05698e-33	0.655381	0.188511	33.9752	36.563	70.3888	73.6452	GH16 cell wall glucanosyltransferase
76166	-1.01108	-1.03589	-0.0503271	-0.075142	2.41582e-31	7.22524e-33	0.726291	0.561079	414.047	429.568	836.062	865.728	mitochondrial precursor
4104	-1.01264	-1.39653	-0.0591072	-0.443	3.54701e-26	4.59589e-46	0.694633	9.07054e-05	8.24661	10.9712	21.2257	22.0902	Arginase SpeB
3716	-1.01796	-1.1596	-0.0949013	-0.236537	2.61782e-18	2.46627e-23	0.599275	0.105688	304.354	344.129	652.433	696.696	L-PSP endoribonuclease family protein Brt1
55245	-1.02009	-0.20708	-0.17325	0.639756	4.12832e-36	0.0134495	0.100466	7.26081e-14	73.4708	46.9309	84.3983	95.1394	ribokinase
78387	-1.02017	-1.28742	0.283394	0.0161396	2.64974e-36	1.91658e-57	0.00320398	0.913001	26.872	26.1887	64.6454	53.1131	Cytochrome P450 CYP3/CYP5/CYP6/CYP9 subfamilies
42825	-1.02204	-1.32079	-0.464607	-0.763361	6.21728e-16	2.29277e-25	0.00195039	2.05644e-08	111.705	175.721	258.633	356.831	Cytidine/deoxycytidylate deaminase
79334	-1.02264	-0.994585	-0.188304	-0.160245	3.88269e-40	5.23672e-38	0.0571849	0.0974983	236.478	265.559	473.473	539.477	putative
81014	-1.0231	-1.12135	-0.0541474	-0.152396	1.72526e-12	9.55477e-15	0.831484	0.457165	17.323	18.2933	35.8074	37.1815	NRPS
81659	-1.02346	-0.619894	-0.109528	0.294038	6.90458e-28	3.52218e-11	0.414194	0.00766367	24.2573	19.7465	37.1565	40.0899	unknown protein
106576	-1.02459	-1.27729	0.275972	0.0232686	1.04918e-29	1.30469e-46	0.00742942	0.889655	27.4395	26.1064	64.298	53.0047	2 TM
82434	-1.02588	-0.700725	-0.0205314	0.304622	1.78109e-29	1.68579e-14	0.901102	0.00370736	28.1667	23.1101	46.3755	47.0435	Unknown protein with TPR structural motif.
111345	-1.02592	-0.90459	0.1682	0.289526	2.26689e-29	4.83121e-24	0.147923	0.00784553	14.446	12.1012	27.6532	24.6151	1 TM
78552	-1.02693	-1.18239	0.128101	-0.0273566	1.93923e-38	7.96457e-51	0.216158	0.848463	10.8803	11.0204	24.5437	22.4479	Aromatic L-amino acid decarbounknown proteinlase
103149	-1.02754	-1.19564	0.13865	-0.0294494	1.81363e-18	1.34243e-24	0.414164	0.887167	10.2336	10.1865	22.8422	20.7516	AAA ATPase
44449	-1.02816	-1.23346	0.0497164	-0.155585	1.5296e-46	2.32096e-66	0.667154	0.0835499	67.2219	73.7673	155.705	150.412	centromere/microtubule binding protein CBF5
63882	-1.0285	-0.648179	-0.0888876	0.291437	1.97998e-79	1.04376e-32	0.230375	1.23471e-06	69.4781	57.3134	109.904	116.859	enoyl-CoA hydratase
63092	-1.02986	-0.677546	-0.146402	0.205914	5.74326e-96	1.54119e-42	0.0160843	0.000258929	69.7375	61.1145	112.701	124.734	ribitol kinase
103861	-1.03036	-1.05279	-0.201176	-0.223613	6.84875e-27	5.57582e-28	0.111106	0.0572192	56.8654	62.9742	111.878	128.632	unknown protein
123251	-1.03208	-0.155596	-0.839711	0.036775	0.000477198	0.625219	0.0186621	0.944459	47.3691	42.6365	48.7139	87.1901	flavohemoglobin
65333	-1.03278	-0.930294	-0.0621386	0.0403452	4.7754e-41	1.29588e-33	0.600335	0.756201	23.0317	22.308	43.708	45.6216	possible trehalase
110948	-1.03401	-1.23099	0.226127	0.0291485	8.89514e-54	8.51935e-77	0.00363142	0.804171	37.5086	36.4555	87.3671	74.6947	putative
76740	-1.03665	-0.869706	-0.26026	-0.0933193	7.54495e-58	5.19386e-41	0.000632344	0.284679	115.705	122.693	210.132	251.67	HSP40 family
121087	-1.03695	-0.969088	-0.315513	-0.247654	1.02091e-20	3.35185e-18	0.0216305	0.0709073	44.8262	51.2971	84.5638	105.241	unknown protein
122567	-1.03789	-0.437158	-0.755368	-0.154639	4.60624e-08	0.0258807	0.00061591	0.58565	25.0856	27.0586	32.9148	55.5913	unknown protein
80268	-1.03861	-0.963397	-0.146323	-0.0711051	9.08606e-82	2.17016e-70	0.0311322	0.343772	94.1605	97.7754	181.448	200.83	fumarate lyase
59746	-1.03933	-0.974238	0.0479142	0.113004	2.43411e-19	1.56392e-17	0.796906	0.523805	7.0352	6.26902	13.2645	12.8522	oxaloacetase-like protein
80920	-1.04071	-0.698054	-0.481357	-0.138696	0.000144229	0.0119665	0.184477	0.754526	1028.11	973.069	1433.92	2001.83	ADH1
82087	-1.04081	-0.899107	-0.158503	-0.0167994	8.9382e-36	5.18093e-27	0.153838	0.911412	64.4992	64.449	118.77	132.568	unknown protein
58387	-1.04108	-0.913259	0.0173669	0.145183	1.54755e-72	6.16453e-57	0.863129	0.043961	31.2427	27.7078	57.6847	56.9949	proline iminopeptidase
112525	-1.04189	-1.20559	0.304179	0.140473	6.17815e-32	2.31776e-43	0.00299383	0.239713	23.3968	22.1499	56.3266	45.6136	unknown protein
23413	-1.04193	-1.08418	-0.168898	-0.211142	1.72434e-39	7.84489e-42	0.0965875	0.0322126	20.8015	23.3999	42.8469	48.129	inositol monophosphatase family protein
122886	-1.0424	-1.46099	0.317258	-0.101331	1.17633e-46	1.50606e-90	0.000175634	0.301469	164.787	173.658	445.668	357.664	Tubulin beta chain 2
53402	-1.04255	-0.823444	0.00958834	0.228697	2.97215e-56	3.24809e-36	0.937313	0.00317138	37.3858	32.0083	66.3801	65.9251	Serine/threonine protein kinase
122879	-1.04277	-0.0337556	-0.921562	0.0874488	2.10357e-06	0.89088	0.000267739	0.812576	193.406	163.94	178.301	337.741	binding to AGAA box
82667	-1.04318	-0.929552	-0.172095	-0.0584707	2.17941e-54	2.81215e-43	0.0412297	0.566498	47.4486	47.8426	87.5092	98.5825	ThrB Homoserine kinase
123205	-1.04329	-1.07832	-0.0337371	-0.0687673	4.59691e-11	1.05243e-11	0.904288	0.799558	7.36121	6.6536	13.376	13.6941	unknown protein
69574	-1.0443	-1.45158	0.354198	-0.0530865	6.90986e-27	1.36727e-51	0.00095608	0.755694	6.21761	6.18859	16.3304	12.7605	MFS permease
63952	-1.04552	-1.15257	-0.0965256	-0.203575	3.06034e-34	4.75507e-41	0.441229	0.0564388	326.165	373.824	721.266	770.996	unknown protein
80867	-1.04604	-1.02844	-0.0786333	-0.061033	7.71125e-15	2.14497e-14	0.722326	0.787404	342.102	324.399	634.227	669.768	unknown protein
123658	-1.04622	-0.768493	-0.153803	0.123924	2.40345e-20	1.41611e-11	0.336515	0.43731	14.0178	12.9462	24.0276	26.7334	orphan protein
1925	-1.04653	-0.0407145	-0.634507	0.371305	0.00768807	0.925432	0.221411	0.499813	454.094	306.91	408.356	633.934	catalytic region
45571	-1.0477	-0.965503	0.0326756	0.114869	6.17133e-35	3.56715e-30	0.822721	0.32972	22.8587	20.9842	44.3561	43.3817	short chain dehydrogenase/reductase
65508	-1.04998	-0.86155	-0.150806	0.037627	1.18664e-41	1.73298e-28	0.146229	0.774847	158.532	156.791	292.428	324.624	fructose-bisphosphatase
65142	-1.05081	-1.517	-0.0647927	-0.530983	1.18369e-45	2.22873e-90	0.564683	8.25959e-11	16.5389	23.1415	45.8616	47.9928	aldehyde dehydrogenase ALDH
108543	-1.05096	0.467629	-1.37266	0.145927	3.58151e-07	0.0276422	7.29019e-10	0.642971	2081.81	1752.21	1401.97	3630.42	SSCRP
64308	-1.0511	-1.29697	0.0158428	-0.230026	3.46181e-62	1.74168e-92	0.886912	0.00225762	24.7677	28.6783	60.0806	59.4508	unknown protein
111253	-1.05454	-0.897323	0.0425175	0.199732	1.66354e-20	1.66293e-15	0.824871	0.182429	17.0427	14.2063	30.4691	29.5882	unknown protein
103222	-1.05456	-1.50042	-0.0117713	-0.45763	3.51975e-37	6.79561e-74	0.939308	3.32863e-07	7115.24	9705.01	19993	20155.9	Ribosomal protein S29 (S14 family) by homology to the corresponding protein of N. crassa.
66154	-1.05577	-0.97941	-0.114277	-0.0379156	9.39699e-78	8.99104e-67	0.118607	0.681656	40.5247	40.459	77.7117	84.1321	eukaryotic rRNA processing protein EBP2
3653	-1.05714	-0.7207	-0.219974	0.116466	7.50823e-51	2.35077e-24	0.0112609	0.205646	256.69	237.954	425.076	495.109	2-oxoglutarate dehydrogenase component E2
54722	-1.05768	-1.35453	0.0595886	-0.23726	2.40295e-25	1.26542e-39	0.706395	0.0767515	6.26619	7.15585	15.517	14.8949	unknown protein
76013	-1.0584	-0.899641	-0.0599066	0.0988574	4.66361e-97	8.60436e-71	0.415813	0.129844	69.4831	64.8145	129.459	134.966	FAD linked oxidase domain-containing protein
122868	-1.05877	-0.951042	-0.136518	-0.0287954	4.50665e-51	1.89187e-41	0.146505	0.812576	113.742	114.193	216.366	237.842	ThrA Homoserine dehydrogenase
51430	-1.06006	-1.07574	-0.246051	-0.261735	3.7839e-19	1.08856e-19	0.115495	0.0722131	982.458	1136.64	1998.29	2369.88	ribosomal protein L10e.
74060	-1.06068	-0.539704	-0.20198	0.318999	3.61933e-24	3.50719e-07	0.148384	0.00879144	691.318	536.458	972.792	1118.98	SSCRP
123636	-1.06561	-1.18655	-0.447985	-0.568933	1.64501e-12	3.69068e-15	0.0154505	0.000796408	52.2874	72.2853	110.909	151.31	unknown protein
121232	-1.0668	-1.29764	-0.112235	-0.343074	2.49771e-34	6.86891e-50	0.371457	0.000552458	104.311	129.622	251.145	271.463	unknown protein
70025	-1.06727	-1.4014	-0.0290144	-0.363149	1.81096e-24	2.39127e-40	0.873706	0.00342968	11.8002	15.5646	31.9596	32.5783	putative
69885	-1.06739	-0.235904	-0.124795	0.706695	5.63497e-10	0.191244	0.641296	0.000212977	12.8694	7.53657	14.4661	15.7717	initiation factor 2B
119881	-1.06914	-0.294481	-0.676747	0.0979117	5.28489e-13	0.0569519	6.64378e-05	0.672645	206.035	196.495	257.912	412.299	unknown protein
111103	-1.07149	-0.998572	0.0643958	0.137315	2.03751e-18	3.14088e-16	0.751689	0.423971	11.2619	10.2325	22.4885	21.5066	unknown protein
38441	-1.07259	-1.32079	0.0665494	-0.181649	1.07167e-27	2.61175e-41	0.674718	0.149547	64.2028	68.5722	151.037	144.242	unknown protein
63157	-1.07559	-0.908057	-0.163385	0.00414806	1.07473e-18	1.08526e-13	0.34366	0.989114	146.965	148.81	279.918	313.486	unknown protein
77602	-1.07597	-1.01078	-0.302116	-0.236928	8.42951e-104	8.37323e-91	3.9771e-08	2.19938e-05	65.0307	77.7177	132.904	163.884	a-trehalose-phosphate synthase
62470	-1.07657	-0.989743	-0.0872652	-0.000434197	4.81905e-43	1.3279e-36	0.452805	0.999352	43.0485	42.3711	84.1064	89.3578	mitochondrial elongation factor G.
35777	-1.08129	-0.881362	0.17665	0.376576	1.84302e-25	1.71479e-17	0.207987	0.00143073	31.211	25.8428	61.793	54.6769	K(+)/H(+) antiporter 1
77373	-1.08185	-0.936204	-0.106082	0.0395669	7.93134e-117	6.81289e-88	0.0839517	0.580801	180.813	174.895	343.959	370.22	dihydrolipoyl dehydrogenase (E3 component of both 2-oxoglutarate dehydrogenase and pyruvate dehydrogenase complexes)
77706	-1.08197	-0.640343	-0.417415	0.0242096	1.91953e-08	0.00105541	0.093777	0.944459	66.086	62.9315	99.7507	133.236	unknown protein
55172	-1.08253	-1.1363	-0.0085914	-0.0623642	1.80574e-45	7.89364e-50	0.949984	0.60468	31.4831	31.6869	66.6741	67.0394	unknown protein
74971	-1.08368	-1.42016	-0.0345606	-0.371046	2.03152e-31	7.0785e-50	0.822016	0.00122652	6.19895	7.7476	16.0634	16.4641	unknown protein
124119	-1.08432	-1.34564	-0.000603123	-0.261917	4.68459e-46	4.38207e-70	0.996207	0.00294472	55.9282	65.2223	138.213	138.297	orphan protein
56384	-1.08471	-0.722392	-0.174804	0.187511	6.80341e-39	4.95049e-18	0.107858	0.0696916	111.997	96.6143	181.56	204.966	Nucleolar protein that binds nuclear localization sequences
121516	-1.08492	-0.74153	-0.0796022	0.26379	2.03614e-39	4.03577e-19	0.529186	0.00590204	2554.32	2097.22	4209.91	4448.73	histone H2B
82280	-1.08527	-0.967868	-0.176726	-0.0593282	1.76314e-87	1.48076e-69	0.00762012	0.455269	103.481	104.58	196.274	221.855	mitochondrial 2-oxoglutarate/2-oxoadipate transporter-like protein
79037	-1.08553	-0.949651	-0.114533	0.021348	2.54625e-58	5.56885e-45	0.212259	0.856733	68.7879	66.7058	130.74	141.546	asparagine synthase
54393	-1.08684	-1.10188	-0.0231518	-0.0381962	1.99795e-19	7.46222e-20	0.911059	0.861235	6.73878	6.95191	14.531	14.748	unknown protein
47134	-1.08754	-0.901797	-0.13247	0.0532777	6.11329e-34	9.12611e-24	0.284106	0.71696	37.8818	36.0188	69.7945	76.4784	unknown protein
63727	-1.08867	-1.496	0.0491794	-0.35815	1.76793e-65	5.77872e-120	0.617515	5.71672e-07	18.2637	23.1625	50.9564	49.2353	central region
33207	-1.08887	-0.0777841	-1.12532	-0.114232	0.00449836	0.853726	0.013951	0.859195	23.2905	25.3277	24.6966	53.9071	putative
22608	-1.08894	-0.893646	-0.144997	0.0502964	3.34197e-40	1.59465e-27	0.193348	0.702164	331.465	311.705	599.623	663.023	outer mitochondrial membrane protein
71399	-1.09244	-1.17618	-0.0564895	-0.140227	4.46091e-43	3.05122e-49	0.647631	0.186152	26.4187	29.2706	60.0225	62.3991	3-?-glucanase
58493	-1.09338	-1.09775	-0.173382	-0.17776	5.1241e-16	3.85455e-16	0.370673	0.329172	832.866	891.315	1686.39	1901.71	subunit Vb
2845	-1.09565	-1.27425	-0.0731242	-0.251718	1.12645e-24	8.47979e-33	0.670115	0.0553488	49.131	55.2556	112.218	118.081	G-protein alpha subunit 2 GNA2
46794	-1.09592	-0.980816	0.210203	0.32531	2.18685e-62	2.19292e-50	0.00928822	6.68592e-06	322.431	256.672	634.651	548.606	oligopeptide transporter
80509	-1.0967	-1.19801	0.119167	0.0178601	3.25768e-44	1.31889e-52	0.278813	0.898119	116.805	113.784	264.282	243.309	Cyclopropane-fatty-acyl-phospholipid synthase
109531	-1.09723	-1.03233	-0.126114	-0.0612187	1.201e-51	1.72736e-45	0.1863	0.591532	18.4474	20.137	39.4934	43.1261	unknown protein
5091	-1.09877	-0.984912	-0.0552923	0.0585632	2.21885e-20	9.47917e-17	0.768409	0.781654	6.27703	6.06327	12.485	12.956	Nitrilase/cyanide hydratase and apolipoprotein N-acyltransferase
121003	-1.09905	-1.48367	-0.0176086	-0.40223	3.23499e-34	2.48499e-61	0.91478	5.57466e-05	1613.77	2073.04	4386.82	4440.65	S13 family
120176	-1.09916	0.0355231	-0.628924	0.505764	8.58353e-17	0.809832	2.82606e-05	0.000662834	74.7785	53.5976	74.2406	114.844	cysteine dioxygenase
1993	-1.09983	-0.955668	-0.214706	-0.0705458	8.693e-101	1.13318e-75	0.000297619	0.329922	45.4256	47.6213	88.0107	102.109	?-glutamyl phosphate reductase GPR
107601	-1.10051	-1.16994	-0.189318	-0.258744	9.89269e-26	1.21675e-28	0.17609	0.045201	182.523	225.644	423.937	483.428	Tim10/DPP type
120012	-1.10062	-1.45708	0.0594064	-0.297057	1.29767e-42	9.44918e-74	0.643351	0.00117398	736.261	895.75	2001.63	1920.85	60S ribosomal protein L24
52489	-1.10107	-1.69274	0.565941	-0.0257262	5.76379e-23	2.59578e-53	3.2138e-06	0.898401	8.376	8.50534	27.0306	18.25	cytosin/purin permease
28050	-1.10283	-1.04732	-0.127514	-0.0720063	9.57011e-73	4.84619e-65	0.100904	0.421078	19.0359	20.1177	39.5404	43.1992	related to S. cerevisiae Met7p
22689	-1.10327	-1.15125	0.0233197	-0.0246634	1.16414e-47	7.75262e-52	0.863129	0.853871	31.7397	31.8423	69.5116	68.3944	putative
75646	-1.10406	-1.03704	-0.152251	-0.0852319	7.4934e-82	2.49588e-71	0.0291528	0.293067	17.3594	17.9815	34.7621	38.6304	arginine N-methyltransferase
123541	-1.10456	-1.26133	-0.133945	-0.290719	9.27605e-31	1.60583e-38	0.304697	0.0141107	13.7102	15.9027	31.1812	34.2149	mitochondrial carrier protein
79813	-1.10514	-0.874028	0.970042	1.20115	3.49365e-08	9.6103e-06	1.17588e-05	1.28062e-08	15.1851	6.38484	26.8925	13.7173	flavoprotein monooxygenases
112508	-1.10581	-0.612716	-0.292519	0.200579	9.90284e-14	4.43958e-05	0.115026	0.338405	8.45221	7.09503	12.3936	15.2237	SSCRP
5771	-1.10641	-1.79212	0.0400218	-0.645687	5.149e-38	1.17542e-91	0.776485	2.54108e-11	15.1405	23.0423	50.9662	49.5419	Dual specificity phosphatase
102382	-1.10651	-1.18685	-0.112208	-0.192542	3.84458e-49	4.18115e-56	0.284153	0.035661	115.209	129.936	258.759	279.689	hydroxyacylglutathione hydrolase
79153	-1.1066	-0.652976	-0.16369	0.289931	4.21637e-70	1.37778e-25	0.0342817	3.89709e-05	11.5593	9.61338	18.4686	20.6822	beta subunit
105143	-1.10692	-1.1635	0.35911	0.302532	6.70443e-33	9.14822e-37	0.000914835	0.0050222	674.047	552.881	1526.9	1190.04	orphan protein
74379	-1.10701	-1.15749	0.172897	0.122425	2.18333e-29	1.18636e-32	0.17535	0.380846	23.0828	21.5067	52.1304	46.1982	catalyzes the isomerization of the delta-8 double bond to the delta-7 position at an intermediate step inErgosterol biosynthesis
104609	-1.1074	-1.38908	-0.0775323	-0.359205	4.66138e-29	7.56777e-44	0.608601	0.00221351	18.5082	23.0828	47.0941	49.7032	UbiE/COQ5 ubiquinone methyltransferase
122572	-1.10782	-1.33958	0.0580512	-0.173713	1.53399e-35	2.1004e-51	0.690036	0.122656	184.538	202.405	454.118	436.2	hsp70 family protein
49193	-1.10875	-0.837274	0.043293	0.314769	1.14819e-52	1.10315e-30	0.718486	0.000102394	251.349	194.783	432.858	420.081	3-?-glucosidase
34389	-1.10896	-1.4279	-0.141641	-0.460581	6.43119e-77	2.03605e-126	0.0674407	3.11819e-13	5038.14	6779.98	13256	14623.2	No_value
42919	-1.10967	-1.44181	-0.0696135	-0.401762	1.36415e-75	1.26933e-126	0.436796	4.63968e-10	6209.67	8001.29	16452.8	17265.9	ubiquitin fusion protein
110550	-1.10995	-1.00047	-0.263919	-0.154433	2.7246e-18	6.26981e-15	0.103767	0.395197	249.356	273.817	491.257	589.766	unknown protein
108988	-1.11056	-0.610802	-0.663082	-0.163327	2.22434e-22	1.38302e-07	1.62304e-07	0.285855	31.6289	33.5064	45.6858	72.3713	unknown protein
65718	-1.11137	-0.60087	-1.08089	-0.570388	3.78766e-09	0.001763	2.04717e-07	0.00873919	1643.2	2446.64	2498.8	5285.76	unknown protein
124149	-1.11372	-1.30924	-0.0359276	-0.231452	7.71014e-76	1.18131e-103	0.717	0.000899832	82.8253	94.5743	199.614	204.623	ribosomal protein L7AE domain.
63156	-1.11561	-0.59218	-0.0293086	0.494126	1.55004e-32	3.9521e-10	0.861888	1.33871e-06	20.556	15.1706	32.2102	32.8744	unknown protein
23124	-1.11568	-0.0325162	-1.06436	0.0188088	2.86116e-12	0.856317	8.74228e-10	0.949313	135.078	131.256	135.999	284.462	unknown protein
110899	-1.11708	-1.03303	-0.00614567	0.0779031	3.21533e-107	9.62465e-93	0.947321	0.266236	53.7448	50.9768	110.093	110.52	dihydroorotase
5359	-1.11761	1.45486	-0.199247	2.37322	3.04311e-09	1.30345e-15	0.4676	9.40314e-37	99.1567	19.8797	37.5424	43.1025	Duf1348
45250	-1.11834	-1.68351	0.0716941	-0.493473	5.48188e-36	6.50748e-80	0.60924	3.2494e-07	240.044	318.477	726.642	691.411	oleate-delta12-desaturase
55552	-1.119	-1.10915	-0.0703081	-0.0604647	2.06141e-125	3.59166e-123	0.285284	0.354205	687.182	716.607	1482.76	1556.75	Nascent polypeptide-associated complex subunit beta (NAC-beta)
3394	-1.11949	-1.13635	-0.0406209	-0.0574837	2.33978e-33	3.61096e-34	0.791791	0.712075	14.482	14.8709	31.4345	32.3401	unknown protein
81803	-1.12007	-1.0283	-0.0403761	0.0514003	2.39746e-25	1.29517e-21	0.83052	0.778752	70.9769	66.9702	141.598	145.679	mitochondrial protein sorting (Msf1)
76590	-1.12078	-2.18318	0.0863372	-0.976065	3.28713e-17	1.8332e-61	0.689232	2.74681e-12	44.3808	81.4366	188.026	177.104	involved in hyphal fusion and fruiting body development
121801	-1.1214	-1.12993	-0.0426313	-0.0511608	1.08531e-26	4.18732e-27	0.816401	0.771522	60.4241	61.2213	129.309	133.193	component of the SSU processome.
22426	-1.12474	-1.3555	-0.209637	-0.440397	9.89822e-32	1.47862e-44	0.0906565	5.13957e-05	22.3527	29.2895	55.2237	63.8745	GH109 protein
62219	-1.12483	-1.14973	-0.0948435	-0.119739	2.57172e-43	3.4571e-45	0.42873	0.272102	274.817	294.431	601.143	641.997	NADH-quinone oxidoreductase
122387	-1.12776	-0.86278	-0.121757	0.143223	8.96691e-87	1.7748e-51	0.104739	0.040106	188.9	173.656	348.703	379.429	transcriptional regulator HMG type
123850	-1.12783	-1.49881	-0.0103179	-0.3813	5.49341e-30	5.32446e-52	0.954451	0.000650518	1203.07	1475.84	3202.12	3225.06	60s acid ribosomal protein P1 based on homology to corresponding proteins in fungi and yeasts.
72259	-1.13051	0.629763	-1.71379	0.0464852	0.0252261	0.225494	0.00332641	0.960411	31.4023	25.8223	17.2343	56.5452	regulator of G-protein signaling
71304	-1.13345	-1.36441	-0.155592	-0.386555	2.84323e-31	9.34698e-45	0.24903	0.000417362	1277.48	1613.86	3178.47	3540.41	ribosomal protein L39 from yeast and fungal species.
107784	-1.13357	-1.62418	-0.00567205	-0.496283	2.41035e-28	7.65639e-57	0.97571	1.02628e-05	1014.47	1345.91	2941.3	2952.87	ribosomal protein L18ae
119555	-1.13372	-1.02879	-0.100656	0.00426983	1.52591e-77	5.82896e-64	0.20791	0.973589	27.194	27.279	55.7672	59.752	unknown protein
67929	-1.13506	-0.876677	-0.115867	0.142514	2.23352e-63	6.10241e-39	0.177819	0.111375	16.8078	15.4362	31.3199	33.9291	zinc-binding region
108284	-1.13828	-1.32516	-0.162172	-0.349056	1.45252e-20	3.43083e-27	0.349503	0.0170775	26.869	33.3151	65.5446	73.3595	unknown protein
65882	-1.13834	-1.28725	0.210831	0.0619187	6.28048e-32	1.32133e-41	0.0673826	0.706567	8.39934	7.84466	19.9679	17.2474	putative
34297	-1.13858	1.0242	-0.779176	1.38361	0.00177685	0.00501578	0.0919828	0.000497844	349.364	127.01	162.909	279.592	SSCRP
122987	-1.13879	-1.05216	-0.136835	-0.0502083	1.47638e-36	2.06157e-31	0.278183	0.733352	158.561	161.326	323.064	355.209	E1 component alpha subunit
121864	-1.13977	-1.05927	-0.0179186	0.0625846	1.25409e-20	5.06811e-18	0.93811	0.75886	73.5703	70.5274	153.507	155.435	unknown protein
78732	-1.14125	-0.433764	-0.386303	0.321184	1.21334e-19	0.000755135	0.0120446	0.033736	28.3362	22.5944	38.126	49.8457	6-phosphofructo-2-kinase
49928	-1.14273	-2.13586	0.30194	-0.691192	2.0416e-11	4.90443e-35	0.171632	0.000591319	18.0243	27.7999	75.6905	61.2718	only in Sordariomycetes
22013	-1.14349	-1.00797	-0.138984	-0.00346619	9.74785e-64	8.32912e-50	0.119953	0.981131	51.2814	50.7056	101.73	112.014	putative
77878	-1.14467	-0.924461	-0.180835	0.0393698	7.76144e-15	4.16094e-10	0.392707	0.87864	13.7847	13.8961	27.1158	30.7496	C2H2 transcriptional regulator
82317	-1.14581	-1.69432	0.326235	-0.222271	1.12843e-19	3.43352e-41	0.0310766	0.19103	9.71745	11.2378	31.1589	24.8318	Unknown protein
49864	-1.14612	-1.14551	0.0584469	0.0590612	1.23476e-73	9.20294e-74	0.547598	0.52842	211.04	202.544	466.703	448.149	Methylene-fatty-acyl-phospholipid synthase
74725	-1.14726	-0.982352	-0.301737	-0.136832	6.54265e-25	1.32262e-18	0.0304312	0.372037	134.011	136.5	245.252	302.314	aspartate/other aminotransferase
81522	-1.14886	-0.321546	-0.238743	0.588572	2.52661e-31	0.00152239	0.059225	2.66934e-08	123.357	85.4513	160.576	189.476	Selenocysteine lyase-like protein
120020	-1.15117	-1.44307	-0.0300095	-0.321907	4.63329e-48	8.13208e-75	0.83052	0.000288447	898.113	1084.26	2358.45	2408	ribosomal protein L37e from several filamentous fungi and yeasts.
119819	-1.15126	-0.76674	-0.534149	-0.149629	2.28024e-19	3.25645e-09	0.000317928	0.40396	34.2316	35.399	54.2813	78.6383	mPR-like)
77154	-1.15292	-1.13728	-0.287705	-0.272067	7.34693e-20	2.41195e-19	0.0790932	0.0819798	62.6761	72.4159	131.906	161.024	homeobox transcriptional regulator
21890	-1.1552	-1.54693	-0.0109086	-0.402639	8.54048e-68	1.73563e-120	0.929741	1.80481e-08	813.04	1041.1	2301.17	2318.57	Ribosomal protein L32 based on homology to the corresponding protein in N. crassa.
110866	-1.15566	-1.09795	-0.0870527	-0.0293436	5.50112e-49	3.20586e-44	0.443716	0.833784	19.9823	20.5259	43.0237	45.6629	metal-dependent amidase/aminoacylase/carbounknown proteinpeptidase
57947	-1.15623	-1.37044	-0.178029	-0.392236	7.68161e-40	3.89735e-55	0.12456	6.07658e-05	50.1872	63.9307	125.935	142.483	BioF -keto--aminopelargonate synthetase and related enzymes
80200	-1.15666	-1.16185	-0.125556	-0.130741	1.95455e-91	7.70112e-92	0.0904911	0.0677934	36.0522	39.35	80.3885	87.6903	transcription factor (Snd1/p100)
121464	-1.15736	-1.06635	-0.0469743	0.0440386	2.11452e-75	2.57359e-64	0.639175	0.657898	272.857	261.705	564.935	583.641	GcvHGlycine cleavage system H protein (lipoate-binding)
48883	-1.15845	-1.05707	-0.124711	-0.0233288	5.99433e-89	2.50023e-74	0.102477	0.815129	275.937	277.348	567.75	619.014	unknown protein
59778	-1.15867	-1.48682	0.500241	0.172087	1.01175e-21	2.14278e-35	0.000314886	0.291576	18.0615	15.703	49.592	35.0819	related to A nidulans GprC
121166	-1.15979	-1.33789	0.0962416	-0.081857	1.77976e-73	2.08638e-97	0.280876	0.356785	76.2762	79.6145	190.206	177.915	SAM-dependent methyltransferases
77942	-1.16117	-0.707323	-0.214946	0.238901	4.13074e-41	4.2379e-16	0.0510086	0.0206794	102.072	85.0833	163.923	190.288	GH72 ?-1 3-glucanosyltransferase
65242	-1.16194	-1.23146	-0.17058	-0.240098	1.52253e-47	2.82191e-53	0.107276	0.0109445	102.933	120.103	238.769	268.735	adaptin N-terminal region. Homologue of yeast GCN1 which encodes a translational activator of GCN4 through activation of GCN2 in response to starvation.
104135	-1.16232	-1.1786	-0.16227	-0.178555	2.54606e-22	8.49386e-23	0.334491	0.265396	92.1205	105.334	210.515	235.59	putative
123238	-1.16301	-1.90152	-0.1326	-0.871106	1.4759e-21	3.20397e-54	0.463378	2.86451e-11	17.7971	29.7371	60.7284	66.5557	epoxide hydrolase
76852	-1.16345	-0.756902	-0.799565	-0.393012	7.73821e-08	0.000590902	0.0016891	0.152064	10.5183	11.948	15.3707	26.7671	GH2 ?-galactosidase/?-glucuronidase
63657	-1.16409	-0.956342	-0.185865	0.0218785	8.85282e-38	6.95881e-26	0.112792	0.893084	62.3345	61.5085	121.035	137.695	unknown protein
78233	-1.16562	-1.54801	-0.034212	-0.416602	1.17919e-43	5.45513e-76	0.816936	6.43937e-06	1001.88	1277.56	2798.77	2865.91	40s ribosomal protein S21 based on homolgoy to the corresponding protein in Giberella zeae.
120540	-1.16629	-1.6339	0.0557198	-0.411898	7.81322e-57	2.35165e-110	0.634453	2.18318e-07	1613.85	2076.56	4843.95	4660.39	Ribosomal protein S23
82360	-1.16726	-1.24401	-0.0503176	-0.127072	1.92523e-34	6.70966e-39	0.751995	0.33029	56.6799	57.0626	123.725	128.121	putative
56434	-1.16764	-1.32061	-0.00902856	-0.161993	3.69843e-23	2.94432e-29	0.965426	0.307868	49.3284	54.1622	120.91	121.667	putative
111074	-1.168	-1.4289	-0.157764	-0.418666	2.17135e-57	1.62878e-82	0.0926801	3.86037e-07	19.5656	24.9389	50.2508	56.0505	GAL7 UDP glucose-1-phosphate galactosyltransferase
80792	-1.16817	-1.19606	-0.105664	-0.133556	2.05827e-60	9.31451e-63	0.281164	0.154531	43.9828	46.5681	97.2026	104.565	brix domain-containing protein
3645	-1.16842	-1.49076	-0.0529904	-0.375339	9.42701e-25	2.0695e-39	0.784529	0.00430272	363.574	460.128	996.689	1033.95	unknown protein with HIT domain
74346	-1.16885	-1.31927	0.0442722	-0.106153	7.92428e-67	8.0955e-85	0.689177	0.236923	132.204	138.746	321.635	311.922	Translation elongation factor precursor from Aspergillus fumigatus.
120621	-1.16961	-1.4014	-0.04674	-0.278529	4.99413e-53	1.3337e-75	0.711537	0.00138403	641.217	752.575	1638.91	1692.87	ribosomal protein L37 of the large (60S) ribosomal subunit. Belongs to the same family as yeast Rpl33Ap and has similarity to rat L35a.
73840	-1.17281	-1.6272	0.0343098	-0.420076	1.05149e-57	6.32357e-110	0.785341	1.10833e-07	1074.83	1389.35	3207.65	3132.21	unknown protein
123753	-1.17284	-1.40243	-0.118842	-0.348437	5.09837e-34	4.0326e-48	0.399013	0.00150937	1660.53	2057.38	4271.59	4638.35	ubiquitin/small ribosomal subunit protein 31 fusion protein
120868	-1.17359	-1.51227	-0.0861012	-0.424781	8.5498e-38	6.40512e-62	0.540155	2.48373e-05	804.228	1031.95	2192.91	2327.75	Ribosomal protein S13 (S15 family) based on homology to the corresponding protein in Gibberella zeae.
120198	-1.1736	-1.06596	-0.0707931	0.0368471	6.73356e-60	1.04432e-49	0.520038	0.75926	189.636	185.115	397.546	417.532	glycogen phosphorylase 1
4878	-1.17462	-1.28735	-0.0580941	-0.170823	1.52224e-53	5.22485e-64	0.631549	0.0715534	517.717	568.686	1232.72	1283.3	putative
70859	-1.17587	-1.20473	0.105487	0.0766323	6.47891e-49	9.35431e-52	0.343902	0.524225	19.6811	18.3046	44.4994	41.354	amidase
40914	-1.17617	-1.11635	-0.167237	-0.10742	2.37451e-51	1.03246e-45	0.0900388	0.332472	21.0935	22.5852	45.4632	51.0414	unknown protein
122141	-1.1773	-1.56945	-0.0449501	-0.437096	7.74388e-53	6.65506e-93	0.724928	1.50396e-07	910.154	1186.8	2601.59	2683.89	YL24 family). Homologue of S. cerevisiae RPL28.
123145	-1.18058	-1.54689	-0.0310505	-0.397357	5.40053e-41	1.88195e-69	0.843496	4.71232e-05	472.86	594.158	1318.05	1346.71	Ribosomal protein L17
121826	-1.18187	-0.954486	-0.0784804	0.148907	1.36559e-89	5.31502e-59	0.354645	0.0374154	275.414	243.459	523.044	552.278	beta subunit
46490	-1.18335	-1.59344	-0.0212413	-0.431331	1.56428e-51	2.12709e-92	0.880888	3.86037e-07	567.058	743.861	1664.6	1689.26	Rps16 gene encoding protein component of the small (40S)Ribosomal subunit (S9 family).
54865	-1.18466	-0.444832	-0.546233	0.193591	1.72353e-15	0.00363064	0.00196552	0.338759	28.4469	23.8492	37.1238	54.2334	Amino acid transporters
80211	-1.1848	-1.60077	0.00585798	-0.410112	1.52905e-48	1.48459e-87	0.967851	3.6474e-06	490.884	637.462	1455.04	1449.12	ribosomal protein L14.
21435	-1.18715	-1.0847	-0.21726	-0.114812	1.82583e-52	7.43207e-44	0.0245064	0.274666	115.438	122.254	239.352	278.263	Orotate phosphoribosyl transferase
52976	-1.18809	-1.30209	-0.121224	-0.235229	4.93399e-53	4.10843e-62	0.244408	0.0137715	37.2721	42.557	89.2033	96.9617	nucleolar RNA binding protein NifK
119974	-1.19127	-0.931321	-0.323534	-0.063587	1.13013e-25	3.92563e-16	0.0207956	0.733781	35.1572	35.9481	65.5647	82.0199	putative
78268	-1.19225	-0.224343	-0.869866	0.0980366	5.54125e-10	0.273007	7.475e-05	0.756265	67.8618	64.0254	80.0557	146.307	unknown protein
80607	-1.19374	-0.623426	-0.298836	0.271478	7.2912e-11	0.000766891	0.211706	0.2738	5.54472	4.63786	8.61004	10.6051	short chain dehydrogenase/reductase
123588	-1.19413	-1.23084	0.0548906	0.0181813	2.00448e-38	7.45508e-41	0.715476	0.91363	50.3638	50.4234	119.776	115.302	probably involved in cytochrome C assembly
122587	-1.19689	-1.53848	-0.0426107	-0.384199	2.04826e-58	1.0666e-95	0.730825	2.23079e-06	863.962	1087.89	2421.3	2493.84	unknown protein
122287	-1.19761	-1.01987	-0.398494	-0.220754	3.2337e-49	5.30226e-36	1.81635e-05	0.023284	35.0467	40.5183	70.5052	92.9421	PUBMED 15846337
112551	-1.19779	-1.46121	0.0855342	-0.177883	3.77406e-50	2.20602e-72	0.439148	0.103349	8.15903	8.88034	21.6212	20.3881	unknown protein
66436	-1.19955	-1.41195	0.0355231	-0.176879	1.65773e-25	8.11623e-35	0.862463	0.244985	65.2749	70.3521	165.665	161.64	component of the SSU processome involved in processing of pre-18S rRNA
2521	-1.2012	-0.864833	-0.0983447	0.238019	7.66338e-41	2.30376e-22	0.431654	0.0345882	11.6796	9.8551	21.1234	22.6251	FAD dependent oxidoreductase
75262	-1.20132	-0.790565	0.298451	0.709205	6.26572e-23	5.15759e-11	0.0479484	6.76651e-08	9.21536	5.81332	16.4377	13.3707	unknown protein
23048	-1.20142	-0.529723	-0.736342	-0.0646429	2.05644e-13	0.00157198	8.5468e-05	0.81669	65.0733	65.7956	90.8136	151.324	unknown protein
58651	-1.20278	-1.30435	-0.0766197	-0.178187	1.80408e-101	1.08645e-118	0.33813	0.00737201	117.649	132.828	289.856	305.676	adenylosuccinate synthase
122703	-1.20295	-1.0716	-0.214496	-0.0831478	8.73186e-50	8.46134e-40	0.0367548	0.476976	310.207	324.228	643.261	746.387	mitochondrial-processing peptidase subunit beta
120821	-1.20358	-0.848544	0.0409296	0.395965	3.13346e-37	3.50304e-19	0.803144	0.000173481	786.06	558.937	1324.31	1287.28	phytase
107667	-1.20469	-1.34854	-0.523391	-0.667245	3.29502e-42	1.99343e-47	4.12619e-08	4.5805e-11	9.85028	15.8773	25.4004	36.5427	unknown protein
121345	-1.20531	-1.00564	-0.263259	-0.0635909	8.89482e-80	9.31587e-56	0.000413287	0.499223	57.7145	59.4007	114.101	136.967	SerC Phosphoserine aminotransferase
71050	-1.20589	-1.05766	-0.163381	-0.0151583	3.68569e-33	2.06071e-25	0.189051	0.939043	6.62559	6.64878	13.6692	15.2881	SAM-dependent methyltransferase MTQ2
70520	-1.20635	1.22211	0.139858	2.56832	7.6e-18	9.24728e-20	0.497567	1.03909e-76	79.0267	14.2268	36.2362	32.89	short chain dehydrogenase/reductase
78685	-1.20726	-1.3484	-0.0704412	-0.211576	2.07873e-76	2.56968e-94	0.467507	0.00629584	41.8449	48.0352	105.604	110.933	unknown protein
65433	-1.20939	-0.500687	-0.213014	0.495684	7.76954e-35	4.91432e-07	0.0969281	4.02254e-06	111.884	80.0693	159.716	185.128	D-arabinitol dehydrogenase ArbD
55252	-1.2097	-1.37498	-0.111351	-0.276636	8.49173e-84	1.98235e-102	0.157448	0.000285374	7.05939	8.63695	18.5011	19.9909	unknown protein
69228	-1.2097	-1.19539	0.171495	0.185806	1.87333e-83	1.47864e-84	0.0185505	0.0167163	16.7801	14.8593	38.6991	34.3441	BioA Adenosylmethionine--amino--oxononanoate aminotransferase
120120	-1.20996	-1.6118	0.0172663	-0.384577	1.55109e-29	1.48991e-50	0.929491	0.00226573	24.4608	29.877	69.8483	69.0422	GCN5-related N-acetyltransferase
65672	-1.21071	-1.24356	-0.135846	-0.168699	1.60126e-80	5.11931e-84	0.0992479	0.0324884	30.8746	35.0305	73.7495	81.0192	ubiquitin-protein ligase molybdopterin-converting factor
41987	-1.21146	-0.915546	-0.412312	-0.116401	2.6775e-35	1.19704e-20	0.000297619	0.393449	125.017	133.409	232.124	308.982	unknown protein
80872	-1.2119	-1.16061	0.013392	0.0646824	2.23e-105	3.59424e-97	0.894011	0.415276	34.6791	33.7872	79.0009	78.2621	phosphoribosylamine-glycine ligase
123729	-1.21311	-1.17193	-0.120717	-0.0795355	1.10367e-47	1.25558e-44	0.307119	0.517503	407.729	420.646	896.911	975.208	malate dehydrogenase
45912	-1.21424	-1.49525	-0.074129	-0.35514	7.85116e-55	1.89492e-82	0.5362	3.99245e-05	640.608	796.912	1756.3	1848.87	60s ribosomal protein L36 based on homology to the corresponding protein in other fungi.
73519	-1.2144	-0.0624986	-0.61002	0.541884	5.48175e-13	0.737771	0.00230314	0.0050222	100.575	62.2737	94.6705	144.505	4 TM
62100	-1.21529	0.627833	-1.62634	0.216783	0.0149229	0.222135	0.00522715	0.789021	1867.29	1400.4	1053.21	3251.56	Hsp30
61020	-1.21559	-1.34407	-0.148464	-0.276942	1.13068e-35	9.55523e-43	0.26774	0.0196269	77.4674	91.4034	191.475	212.173	thioesterase superfamily protein
120053	-1.21614	-0.883847	-0.341673	-0.00937581	5.17694e-27	6.95291e-15	0.0142414	0.967076	149.851	154.021	282.365	357.843	Hsp70 family protein
53818	-1.21734	-0.832746	-0.324062	0.0605325	1.01501e-56	3.73458e-27	0.000238506	0.614253	48.0578	45.0386	83.6997	104.757	ABC transporter superfamily?!
77989	-1.21745	-1.36211	0.0570918	-0.0875702	1.56817e-41	1.43698e-51	0.692743	0.518338	24.3343	24.7627	59.919	57.6101	an ER membrane chaperone protein
81679	-1.21794	-1.03269	0.0421742	0.227424	1.5336e-25	6.42051e-19	0.835402	0.126534	21.144	17.1655	41.1271	39.9585	putative
21176	-1.21827	-1.49673	-0.0135397	-0.291995	7.00075e-72	1.74012e-102	0.905223	0.000510147	12.2727	15.1627	34.9843	35.2952	Casein kinase (serine/threonine/tyrosine protein kinase)
120789	-1.21843	-1.05799	-0.112593	0.0478417	2.29034e-161	4.72117e-122	0.0506159	0.460522	250.892	240.661	517.939	559.955	Tubulin alpha chain 2
58603	-1.21909	-2.3909	0.0893394	-1.08247	1.16834e-16	5.52016e-60	0.711413	2.83819e-12	19.374	38.1865	94.5903	88.9117	contains Splecktrin motif
80365	-1.22096	0.121284	-1.44761	-0.105366	7.78724e-05	0.718646	2.9663e-05	0.841013	62.3324	63.1567	53.97	147.216	unknown protein
77906	-1.22245	-1.72382	0.044812	-0.456557	2.48361e-53	1.02981e-104	0.736139	1.1002e-07	420.994	555.905	1338.21	1297.27	unknown protein
79359	-1.22263	-1.13281	-0.121413	-0.0315865	1.62999e-118	8.81971e-102	0.0752126	0.716064	57.5518	58.6234	125.719	136.763	unknown protein
104103	-1.22416	-1.36077	-0.127678	-0.264295	5.27691e-21	5.91784e-25	0.501916	0.124653	9.45664	11.0259	23.5267	25.6764	short chain dehydrogenase/reductase
106039	-1.22532	-1.56068	-0.0735503	-0.40891	4.57187e-60	1.47494e-96	0.521196	5.40601e-07	4378.38	5717.52	12702.8	13366.8	Ribosomal protein S28 based on homology to the corresponding protein of Neurospora crassa.
123213	-1.22689	-1.03247	-0.0822596	0.112161	3.41404e-60	4.42205e-43	0.464211	0.2612	80.2787	71.9039	158.96	168.298	cell wall protein. Ser/Thr-rich.
102437	-1.22764	-1.642	0.363471	-0.0508883	1.76276e-18	3.82633e-32	0.0371837	0.833784	11.4326	11.5551	34.8182	27.073	secreted
73571	-1.22847	-1.12219	-0.201463	-0.0951772	4.13653e-36	2.32309e-30	0.120351	0.505536	265.544	275.577	561.532	645.691	mitochondrial
123223	-1.22967	-1.33911	0.0352764	-0.0741661	8.55448e-48	2.51978e-56	0.806155	0.569358	19.9294	19.9528	47.9488	46.7916	threonine aldolase GLY1
34386	-1.2331	-1.69917	0.466176	0.000113663	1.48567e-20	9.876e-40	0.000668228	0.999955	31.0856	31.9332	103.271	74.9059	No_value
4941	-1.23395	-0.7962	0.0610175	0.498767	1.02037e-49	1.3205e-22	0.626382	5.38067e-08	11.5516	8.35981	20.5005	19.6509
61750	-1.23429	-0.705417	-0.346547	0.182325	6.05141e-12	0.000106172	0.144817	0.476225	59.1942	46.3865	85.8153	109.118	Sur2 sphinganine C4-hydroxylase of Saccharomyces cerevisiae
123039	-1.23468	-1.5315	-0.120244	-0.417068	1.95375e-47	2.42074e-71	0.315109	1.26193e-05	43.1281	54.6068	118.192	128.438	membrane protein with CFEM domain
123471	-1.23502	-1.04478	-0.21106	-0.0208193	2.25698e-72	3.60345e-52	0.0127101	0.861467	167.704	165.628	336.772	389.842	related to S. cerevisiae Kex2 protease
23295	-1.23556	-1.05716	-0.193047	-0.0146481	4.80376e-35	5.4232e-26	0.147689	0.93716	33.9426	33.7416	69.4999	79.4597	calcium-binding mitochondrial carrier protein Aralar1
121154	-1.23908	-1.10713	0.0625861	0.194533	1.56161e-118	1.80505e-96	0.413675	0.00198695	30.7615	26.8578	66.1711	63.3442	Amidase
120981	-1.24033	-0.63665	-0.815405	-0.211721	1.48518e-24	2.37536e-07	7.32452e-10	0.175991	36.8104	40.6703	54.6002	96.1038	magnesium and cobalt transporter CorA
77215	-1.241	-1.47868	0.191516	-0.0461573	2.38554e-78	4.65163e-111	0.0172114	0.666614	34.2737	34.5328	93.2174	81.6406	unknown protein
22874	-1.24115	-1.20063	-0.0606838	-0.0201699	4.66858e-90	2.10326e-84	0.517477	0.852505	103.474	103.645	234.937	245.053	septin-like protein
122956	-1.24115	-1.31139	-0.172005	-0.24225	5.34126e-44	5.22157e-49	0.150973	0.0229818	1275.86	1468.53	3081.19	3471.34	Ribosomal protein S27 based on homology to the corresponding protein of N. crassa.
124010	-1.24139	-1.44457	-0.111531	-0.314714	5.43277e-132	3.50349e-178	0.0960852	8.74323e-09	634.966	768.069	1680.75	1815.84	60S ribosomal protein L16 (L13 family).
5970	-1.2427	-1.35877	0.0724912	-0.0435858	1.24696e-21	1.23786e-25	0.72877	0.850561	6.82961	6.88057	17.0911	16.2674	Amidase
55681	-1.2449	-1.04864	-0.189977	0.00628596	1.84479e-22	2.91048e-16	0.268888	0.982383	34.2383	32.7491	67.8406	77.3795	unknown protein
112002	-1.25076	-1.63948	-0.0624029	-0.451124	1.77545e-32	1.54156e-50	0.698444	0.000618225	13.7655	18.1746	41.4172	43.236	SSCRP
80875	-1.25283	-0.210875	-0.0866155	0.955341	1.57411e-33	0.048283	0.582361	8.27249e-19	18.6878	10.2022	22.9029	24.3333	MFS permease
75036	-1.25376	-1.23477	-0.0650071	-0.0460209	1.20486e-81	3.38953e-79	0.512697	0.658819	28.1463	29.0461	66.2041	69.2542	GH63 ?-glucosidase
46958	-1.25504	-1.01906	-0.278126	-0.0421455	4.39656e-42	3.24739e-28	0.01511	0.787404	2820.57	2849.65	5608.79	6801.33	Translation elongation factor 1a
81599	-1.25547	-1.37439	0.0124395	-0.106474	6.63773e-53	3.62958e-63	0.935971	0.345204	71.9241	76.3593	183.881	182.295	putative
80025	-1.25647	-1.5153	-0.144638	-0.40347	1.42782e-48	4.62911e-70	0.21905	2.02789e-05	820.717	1047.15	2263.08	2501.71	and it shares extensive amino acid sequence identity with ribosomal protein S17e orthologues from other filamentous fungi and yeasts.
42866	-1.25726	-1.67271	-0.0765558	-0.492006	3.08107e-33	8.99208e-55	0.631549	7.21877e-05	28.1314	35.7759	81.1593	85.5796	thioesterase family protein
79111	-1.25765	-2.12998	0.0765005	-0.79583	2.56972e-25	1.02085e-68	0.697367	1.28907e-09	10.3378	16.9507	42.7202	40.5198	unknown protein
104220	-1.25798	-1.24764	0.029709	0.040048	3.23405e-25	3.42669e-25	0.882271	0.858873	15.8764	15.5352	37.862	37.1632	orphan protein
58114	-1.25807	-1.58427	0.0949649	-0.231231	1.31987e-17	4.00755e-27	0.690212	0.232584	41.5416	44.7004	114.166	106.901	unknown protein
123928	-1.2581	-1.38342	0.0528756	-0.0724466	1.85485e-35	1.55502e-42	0.748821	0.657813	13.4686	14.0686	34.8895	33.6236	unknown protein
80288	-1.26061	-1.05163	-0.177661	0.0313134	1.39708e-22	4.04487e-16	0.331707	0.890323	850.091	792.525	1678.78	1898.77	cytochrome c oxidase polypeptide V
67507	-1.26112	-1.44174	-0.0411268	-0.221745	1.56728e-42	2.02468e-53	0.781972	0.0701678	7.82973	9.2524	21.5731	22.2092	Triacylglycerol lipase
63397	-1.26132	-0.903657	0.0793458	0.43701	3.41912e-55	2.84389e-31	0.476659	1.82522e-06	12.288	9.25697	23.5062	22.2529	unknown protein
103761	-1.26226	-0.844201	-0.162052	0.256011	4.43569e-31	6.70917e-15	0.262872	0.0637923	9.22227	8.08789	17.3164	19.4196	unknown protein
58774	-1.26389	-1.40729	-0.306284	-0.44968	0.0010115	0.000243682	0.59855	0.386429	7.05731	7.83177	15.2074	18.8028	unknown protein
120195	-1.26397	-1.19065	-0.0733402	-1.65661e-05	8.86758e-43	3.81823e-38	0.612458	0.999955	119.352	114.196	260.62	274.194	unknown protein
81713	-1.26655	-1.48432	-0.118381	-0.336151	3.39148e-49	4.0495e-67	0.334371	0.000535843	989.795	1199.55	2658.54	2885.85	ribosomal protein S24e. Homologue of yeast RPS24a/b.
3671	-1.26674	-1.56936	0.0559272	-0.246696	8.75535e-38	4.05941e-57	0.731218	0.0406751	103.283	116.426	291.183	280.125	Gar1 protein with RNA-binding region
106467	-1.26881	-1.24228	-0.0861749	-0.0596487	1.00938e-21	8.92775e-21	0.678343	0.796011	9.45962	9.86753	22.387	23.8103	unknown protein
120424	-1.26916	-1.1035	-0.0780468	0.0876213	1.13116e-60	2.63937e-46	0.505278	0.4225	95.6162	90.1634	205.865	217.289	Glyoxalase I
43814	-1.26925	-1.70652	0.0142997	-0.422972	1.18311e-56	2.12532e-101	0.92283	1.24917e-06	2211.96	2873.98	6996.12	6927.03	Ribosomal protein L43A (L37 family) by homology to the corresponding protein of Candida albicans.
123009	-1.27318	-0.180421	-0.882662	0.210097	7.38725e-33	0.110537	1.06705e-14	0.117951	267.196	237.979	311.957	575.14	glutamine synthetase
49649	-1.27348	-1.14205	-0.169947	-0.0385136	1.09179e-53	2.08713e-43	0.118446	0.785286	132.663	136.644	293.576	330.229	unknown protein
53956	-1.27534	-1.53812	0.0295666	-0.233217	2.42828e-27	4.98436e-38	0.881945	0.148217	4.72269	5.59683	13.8648	13.5507	unknown protein
120568	-1.27633	-0.774656	-0.299886	0.20179	1.88152e-30	4.9546e-12	0.0322605	0.156137	843.944	711.803	1400.53	1724.12	enolase
57527	-1.2779	-0.621002	-0.624784	0.0321189	1.00305e-16	8.35575e-05	0.000405412	0.909071	9.62916	9.14173	14.3478	22.1673	unknown protein
79244	-1.2789	-1.11756	-0.208976	-0.0476281	2.79257e-60	2.98984e-46	0.0324297	0.708239	50.7653	51.8199	108.803	125.748	unknown protein
105003	-1.28107	-1.42745	0.0745446	-0.0718361	4.72052e-14	3.77537e-17	0.796906	0.802685	42.912	41.2793	105.567	100.221	unknown protein
109379	-1.28135	-1.88836	0.581042	-0.0259727	9.21506e-16	1.37034e-33	0.000763893	0.932478	3.23915	3.34584	12.1303	8.0976	short chain dehydrogenase/reductase
108778	-1.28136	-1.07033	-0.208439	0.00258395	6.49995e-49	1.59212e-34	0.0593995	0.991342	448.8	442.541	930.606	1075.03	unknown protein
56896	-1.28158	-1.87402	-0.100932	-0.693373	6.48826e-26	1.64166e-48	0.572481	2.08009e-06	4.02504	6.44641	14.6005	15.6383	unknown protein
108143	-1.28255	-3.83154	0.241241	-2.30775	5.90162e-29	3.92332e-242	0.110594	1.51296e-86	29.6595	139.174	400.164	338.553	orphan protein
47136	-1.28273	-1.24515	-0.369574	-0.331988	1.67367e-15	1.17362e-14	0.0752126	0.0977733	132.363	159.554	300.453	388.147	Glutathione peroxidase
119826	-1.28434	-1.21032	-0.211416	-0.137398	1.21608e-41	9.22559e-37	0.0825053	0.292672	6.98372	7.75524	16.3238	18.9028	C2H2 transcriptional regulator
59625	-1.28444	-1.08213	-0.212902	-0.0105921	4.83227e-70	1.045e-49	0.0137411	0.939032	21.4824	21.1566	44.4477	51.4957	unknown protein
66433	-1.28538	-1.37598	-0.0475071	-0.138112	2.64626e-61	4.32202e-68	0.679466	0.21779	19.0061	20.0335	47.251	48.8308	GCN5 N-acetyltransferase
122653	-1.28701	-1.38098	0.0534374	-0.0405314	2.65493e-127	1.7741e-146	0.509201	0.631714	67.3939	67.9788	172.153	165.897	squalene synthase
78223	-1.28753	-2.03429	-0.596352	-1.34312	3.64562e-42	1.10056e-97	9.95286e-09	1.58097e-41	11.1582	26.6869	43.0754	65.1411	Cytochrome P450 CYP3/CYP5/CYP6/CYP9 subfamilies
79972	-1.28839	-1.36348	-0.119947	-0.195035	5.19746e-38	2.01494e-42	0.413675	0.123112	453.785	499.155	1121.87	1219.12	unknown protein
67523	-1.28948	-1.02241	-0.424091	-0.157026	8.31236e-38	3.64622e-24	0.000295017	0.237106	65.8535	73.0866	133.154	178.692	choline-phosphate cytidylyltransferase
80484	-1.2901	-1.51846	-0.143051	-0.371414	1.96118e-58	1.62488e-80	0.1897	2.73667e-05	1171.94	1458.28	3229.49	3566.11	unknown protein
110768	-1.2908	-1.53591	0.0543145	-0.19079	1.35934e-35	3.87083e-49	0.744049	0.172716	6.95785	7.98981	20.314	19.5573	unknown protein
55055	-1.29273	-1.37116	-0.00988955	-0.0883146	3.22325e-29	1.04376e-32	0.96133	0.618859	26.4804	27.6546	67.2837	67.7497	Methylenetetrahydrofolate reductase
78130	-1.29342	-0.894475	-0.190986	0.207955	6.04256e-23	1.17501e-11	0.298237	0.225536	91.6335	72.9822	156.679	178.869	C-5 sterol desaturase
22632	-1.29725	-1.19205	-0.150157	-0.0449513	2.7024e-105	7.78699e-89	0.0450236	0.632219	29.6652	29.8824	66.1921	73.4662	aconitate hydratase
64110	-1.29824	-2.25926	-0.128801	-1.08982	1.29732e-28	5.67647e-81	0.456875	2.0467e-18	5.57758	10.9327	24.5833	26.8833	unknown protein
5007	-1.30324	-1.08877	-0.592047	-0.377577	4.95169e-14	5.29236e-10	0.0040239	0.0813412	12.3691	14.271	23.3434	35.2014	unknown protein
121906	-1.30726	-1.54385	-0.180954	-0.417544	1.02611e-38	1.90378e-53	0.184265	0.000209327	383.703	491.187	1072.22	1215.49	40s ribosomal protein S14 (S11 family)
123368	-1.30827	-1.36374	0.0219385	-0.0335289	2.74786e-85	1.16476e-92	0.853543	0.767282	70.9883	73.0811	183.724	180.966	4-?-glucan branching enzyme
4373	-1.30828	-1.38823	-0.244341	-0.324294	2.72861e-15	7.68116e-17	0.283395	0.126376	58.8769	72.2034	150.706	178.529	glutaredoxin domain-containing protein
64617	-1.31065	-1.32991	-0.0201026	-0.0393656	6.62711e-59	2.63673e-60	0.881945	0.790003	9.96198	10.4444	25.5339	25.8671	contains WD40-repeats
120978	-1.31221	-1.53499	-0.158656	-0.381437	6.10697e-39	8.49279e-53	0.256058	0.000809695	586.191	744.063	1655.15	1847.55	large ribosomal subunit (protein L34e).
121793	-1.31343	-1.5089	-0.259896	-0.455359	1.10881e-57	1.05371e-74	0.00941291	4.77267e-07	54.0621	70.3137	145.947	174.762	unknown protein
53562	-1.31603	-1.17887	-0.0544503	0.0827096	4.72241e-62	2.13838e-50	0.659188	0.483738	34.8477	32.5619	78.0807	81.0933	rho4
75989	-1.31632	-1.39926	-0.00297656	-0.0859225	1.28258e-35	5.80462e-40	0.987212	0.602816	19.7741	20.9683	52.0209	52.1461	CE12 protein
120059	-1.31833	-0.310008	0.264841	1.27316	2.38732e-22	0.0267338	0.138657	7.46648e-20	231.179	97.9716	293.505	244.264	unknown protein
48482	-1.31884	-1.43051	-0.0427526	-0.154423	4.19569e-52	7.36954e-61	0.768428	0.174655	44.196	48.2396	116.765	120.284	unknown protein
66647	-1.31983	-0.712758	-0.305517	0.301551	1.78926e-51	5.2545e-16	0.0035006	0.00296117	95.096	77.4007	156.328	193.187	Haloacid dehalogenase-like hydrolase
66432	-1.32017	-1.64358	-0.210435	-0.533843	1.53252e-16	4.17548e-23	0.328083	0.00801589	8.59034	12.1604	26.2133	30.3079	microsomal glutathione S transferase.
123071	-1.32183	-1.24835	-0.171155	-0.0976747	1.11397e-53	4.4918e-48	0.135203	0.416403	813.118	853.516	1894.93	2133.61	associated to cellulase signal transduction (PMID: 15288024)
23193	-1.32288	-0.948092	-0.283322	0.0914634	4.1284e-43	8.66469e-23	0.0172892	0.517503	50.0786	45.4038	93.3275	113.592	importin ÔøΩ KapJ
36639	-1.32306	-1.4574	0.189135	0.0547974	1.75059e-27	2.85244e-33	0.25458	0.792377	12.1908	11.689	33.3543	29.2568	unknown protein
22271	-1.32322	-0.617008	-0.869634	-0.163422	0.0103013	0.248682	0.19779	0.850126	5.74889	5.52759	7.56941	13.8325	Zinc-binding oxidoreductase
68230	-1.32637	-1.39025	-0.36112	-0.424995	5.14053e-67	2.83032e-69	2.14046e-05	1.88282e-06	3.46488	4.6653	9.1089	11.6963	beta subunit
3412	-1.32729	-1.65286	0.139633	-0.185938	9.31861e-106	1.31771e-162	0.0729797	0.0111031	44.9799	48.9527	135.314	122.83	Na+/proline symporter PutP
119626	-1.32812	-1.58703	-0.119176	-0.378083	1.12251e-60	4.7232e-86	0.295782	2.37616e-05	667.752	839.395	1940.35	2107.42	40s ribosomal protein S22 (S8 family) by homology to the corresponding protein of N. crassa. Homologue of yeast RPS22a/b.
67588	-1.32821	-1.01745	0.0239007	0.334659	3.70954e-25	1.32658e-15	0.915937	0.0324884	8.87514	7.27059	18.5378	18.2184	NADH-dehydrogenase (ubiquinone)
121834	-1.32847	-1.2912	-0.182551	-0.145282	3.16132e-54	2.34474e-51	0.106846	0.191081	1419.73	1534.24	3395.04	3853	adenine nucleotide translocator
108818	-1.3295	-1.47436	0.0252683	-0.11959	2.52854e-48	3.6944e-59	0.8765	0.340141	1067.79	1164.65	2977.66	2925.7	unknown protein
105070	-1.3299	-1.33552	-0.155064	-0.160682	1.86871e-81	1.37917e-80	0.0756092	0.0758456	19.8244	21.3388	48.1775	53.6498	MetC Cystathionine beta-lyases/cystathionine gamma-synthases
59833	-1.3305	-0.787585	-0.566744	-0.0238281	8.68458e-25	1.76041e-09	0.0001526	0.919227	66.7204	65.1831	110.689	164	unknown protein
112031	-1.3307	-2.18581	0.365316	-0.4898	1.86384e-15	4.38604e-39	0.0885164	0.0145216	6.28808	8.27003	26.7983	20.812	secreted
80778	-1.33083	0.150627	-1.2886	0.192864	5.84075e-10	0.520849	4.63035e-08	0.538191	41.1682	32.9096	33.8826	82.7876	alpha/beta hydrolase
79396	-1.33156	-1.39376	0.492334	0.430136	1.33649e-40	1.14825e-44	1.43388e-05	0.000113626	92.5313	66.9549	237.047	168.522	related to hyaluronan synthases
120781	-1.33412	-1.65865	-0.100173	-0.424695	2.82414e-59	6.4116e-91	0.406049	2.29247e-06	553.092	711.057	1672.45	1792.68	40s ribosomal protein S6
82145	-1.33489	-1.53373	0.210237	0.011395	6.88696e-47	6.77887e-62	0.073962	0.948785	26.9486	24.8533	72.4551	62.6525	GDP-fucose transporter (putative)
105242	-1.33583	-0.595938	0.124961	0.864851	1.13906e-29	3.87293e-07	0.468313	4.54253e-12	33.1217	19.5673	53.798	49.3092	SAM-dependent methyltransferases
76744	-1.33631	-1.238	-0.116071	-0.0177666	4.19391e-192	7.93632e-165	0.0418441	0.822779	133.74	133.38	310.727	336.76	E1 component beta subunit
23209	-1.33653	-1.55923	0.0894772	-0.133226	1.62562e-49	1.14091e-66	0.505594	0.283494	10.663	11.2185	30.1449	28.3209	5'-nucleotidase
122001	-1.33751	-1.59068	-0.132788	-0.385961	3.87845e-44	6.65059e-62	0.331788	0.000354333	718.003	893.274	2058.85	2257.34	ribosomal protein L14b/L23e.
78248	-1.34105	-1.10202	-0.147579	0.0914488	1.01001e-79	1.27877e-54	0.0937	0.376393	22.2748	21.1592	48.3611	53.5517	short chain dehydrogenase/reductase
121741	-1.34126	-1.63166	-0.156962	-0.447362	4.04393e-56	2.00219e-82	0.172977	1.3984e-06	593.798	771.806	1753.95	1955.52	Ribosomal protein S7
61595	-1.34129	-1.61953	-0.169374	-0.447618	1.33758e-58	9.33785e-85	0.126096	7.7459e-07	1044.87	1351.48	3044.95	3424.23	unknown protein
120566	-1.34206	0.21232	-1.41291	0.141469	3.4309e-13	0.281689	8.51413e-13	0.613464	76.3415	67.1374	63.9172	170.21	diacylglycerol synthase
122040	-1.3433	-1.5337	-0.165459	-0.355853	3.6281e-39	1.13151e-50	0.244008	0.00251351	756.716	937.811	2121.61	2379.43	ribosomal protein L31e.
71655	-1.34401	-0.911298	-0.0695524	0.363159	5.39435e-70	3.25582e-33	0.549067	1.72906e-05	37.5437	28.6409	69.2791	72.7146
21658	-1.34762	-1.6355	-0.127788	-0.415671	1.08705e-74	2.15356e-109	0.206012	1.95621e-07	748.214	961.536	2239.54	2446.93	Unknown protein
78870	-1.34948	-1.64646	-0.113667	-0.410646	2.93229e-58	3.99566e-86	0.344405	8.42604e-06	1448	1859.49	4379.23	4738.19	unknown protein
62765	-1.34968	-1.12196	-0.199707	0.0280157	1.34907e-62	1.19829e-43	0.0502232	0.845319	46.6675	45.2921	100.481	115.362	unknown protein with NUDIX domain (hydrolase)
109117	-1.34978	-1.39016	-0.329975	-0.370354	1.88984e-24	1.37085e-25	0.0478585	0.0198818	79.9791	102.634	207.975	261.371	unknown protein
108145	-1.34983	-2.92804	0.0473953	-1.53082	8.39794e-29	8.68014e-112	0.818703	8.05604e-29	5.83356	17.5213	46.156	44.671	orphan protein
108975	-1.3499	-1.49209	0.204236	0.0620397	1.07999e-16	2.19625e-20	0.363103	0.827644	49.6095	47.2035	138.373	120.099	orphan protein
44038	-1.34998	-1.38703	-0.120693	-0.157748	2.08392e-159	1.90451e-167	0.0608568	0.00819911	127.303	138.813	325.395	353.804	dihydrolipoyllysine-residue acetyltransferase-like protein
74568	-1.35064	-1.55232	-0.199484	-0.401156	8.05151e-45	8.15711e-59	0.118232	0.00019518	645.523	809.507	1797.82	2064.4	unknown protein
81331	-1.3507	0.649818	-0.309738	1.69078	1.39286e-41	5.79974e-11	0.0106155	2.29478e-63	60.4089	19.0321	39.1421	48.5068	SSCRP
108909	-1.35082	-1.13014	-0.15573	0.064956	3.10945e-36	8.86356e-26	0.302411	0.707856	108.242	101.981	233.519	260.162	HMG family protein
121285	-1.35132	-2.66423	0.385168	-0.927744	1.58872e-38	1.52874e-144	0.00192422	2.04876e-17	51.6691	95.8026	319.272	244.472	1 TM
78650	-1.35136	-1.34536	-0.282066	-0.276075	1.2064e-74	1.59086e-73	0.00132796	0.00118903	23.4158	28.2872	59.356	72.1767	C2H2 transcriptional regulator
120290	-1.35416	-0.112787	-0.792508	0.448861	1.94334e-11	0.609389	0.000801865	0.0687104	65.0032	48.5044	71.585	124.01	thiamine pyrophosphokinase
23059	-1.35444	-1.59805	-0.169312	-0.412918	1.55234e-56	3.90396e-78	0.138458	1.17662e-05	642.438	820.624	1865.89	2098.22	Ribosomal protein L24/L26
47795	-1.35526	-1.49112	-0.22676	-0.362611	3.12053e-29	3.87893e-35	0.162704	0.0103573	1493.75	1842.02	4027.14	4712.56	ribosomal protein S10.
120570	-1.35642	-0.64832	-0.640159	0.067942	1.04252e-14	0.000289998	0.0020929	0.820935	53.2937	46.4469	76.2807	118.899	tRNA splicing endonuclease SEN15 of yeast.
58815	-1.35758	-1.29821	-0.0980603	-0.0386888	9.16736e-99	2.54294e-90	0.272011	0.714964	44.7041	44.7699	107.163	114.716	putative
21836	-1.35814	-1.37787	-0.147104	-0.166839	3.71266e-45	1.89755e-46	0.275881	0.181226	115.468	128.511	297.481	329.406	phosphoglucomutase/phosphomannomutase
120498	-1.35892	-0.656157	-0.635481	0.0672799	1.36759e-20	1.01978e-05	0.000163097	0.785927	23.8715	22.7988	37.6479	58.5071	PTPA
122457	-1.35929	-0.73872	-0.527366	0.0932079	3.38398e-20	7.78582e-07	0.00285091	0.690029	350.194	328.353	584.467	842.431	transcriptional activator Helix-turn-helix type 3
67350	-1.3596	-1.38502	-0.033048	-0.05847	1.50808e-20	2.8083e-21	0.900528	0.815235	9.19458	9.48341	23.7862	24.3407	unknown protein
121088	-1.36058	0.338048	-1.25043	0.448197	5.38697e-07	0.23872	4.76298e-05	0.194841	1068.19	737.497	796.003	1893.8	secreted 1 TM
67647	-1.36075	-1.24063	-0.0576119	0.0625156	4.39241e-109	1.86258e-91	0.522723	0.503334	51.0564	48.8521	120.543	125.389	unknown protein containing a putative BTB/POZ domain
64029	-1.36226	-1.38335	-0.162587	-0.183679	5.73166e-31	7.41417e-31	0.29511	0.275741	4.6893	5.11423	11.7702	13.1801	putative
69879	-1.3648	-1.81294	0.00614964	-0.441989	6.38099e-97	5.54486e-166	0.957881	9.73065e-10	47.6987	61.984	160.277	159.562	unknown protein
61939	-1.36557	-1.511	0.113725	-0.0317133	1.46312e-53	8.81089e-66	0.342127	0.845509	102.662	104.324	290.661	268.408	unknown protein
81410	-1.36603	-1.23122	-0.107388	0.02742	1.53e-61	2.67547e-50	0.367381	0.849389	57.593	58.5188	140.018	150.834	unknown protein
109850	-1.36609	-1.26992	0.278904	0.375073	4.37805e-34	3.83225e-30	0.0468423	0.00410778	11.2853	9.24397	28.8899	23.8157	unknown protein
121178	-1.36699	-0.146364	-0.875102	0.345523	1.20842e-12	0.484472	7.17841e-05	0.15749	92.8539	67.2214	94.5273	173.388	unknown protein
121405	-1.36828	-1.289	0.0257401	0.105026	1.43972e-27	6.87252e-25	0.905596	0.592906	6.03063	5.3091	13.9322	13.6775	4-aminobutyrate aminotransferase
4981	-1.37031	-1.32477	-0.174919	-0.129377	3.34505e-118	6.31729e-110	0.0163484	0.0863108	46.8251	50.4628	115.549	130.443	dihydrounknown protein-acid dehydratase
107151	-1.37171	-1.70594	-0.493128	-0.827361	1.10502e-35	3.79814e-52	8.97779e-05	5.30264e-12	4.82061	7.97412	14.6644	20.6459	unknown protein
73985	-1.37229	-1.68466	-0.0976099	-0.409986	8.80334e-61	5.46061e-91	0.428711	7.82536e-06	1074.68	1375.07	3326.82	3559.66	Unknown protein
109211	-1.37267	-0.413853	-0.362706	0.596115	1.51101e-20	0.00596249	0.0468001	0.000376013	7.63625	5.03711	10.1478	13.0528	MFS permease
79106	-1.37312	-1.56698	-0.153584	-0.347443	1.5813e-38	8.13433e-50	0.303812	0.0044599	1401.98	1731.38	4031.77	4484.64	40s ribosomal protein L44e by homology to the corresponding protein of several yeasts and fungi. Homologue of yeast RPL42a/b.
33692	-1.3735	-1.54938	-0.144019	-0.319898	7.54338e-85	2.45932e-107	0.123672	4.77848e-05	635.228	761.562	1785.5	1972.92	unknown protein
46764	-1.376	-0.702466	-0.322537	0.350993	0.00931023	0.197476	0.701246	0.65982	415.413	276.115	573.06	716.617	unknown protein
103421	-1.37623	-1.19478	-1.38072	-1.19928	1.08768e-51	2.19074e-31	3.41456e-50	2.84277e-30	2.45522	5.49294	5.47729	14.2663	only in Hypocreaceae
75564	-1.37859	-1.50736	-0.220196	-0.34897	1.85325e-38	9.71288e-46	0.118341	0.00450761	581.25	706.259	1576.39	1836.33	Ribosomal protein (60S) L11
77656	-1.3788	-1.22115	-0.243755	-0.0861051	1.66847e-87	8.29613e-69	0.00362795	0.375282	75.0201	77.9765	171.233	202.78	phosphoglycerate mutase
123176	-1.38402	-1.62705	-0.154239	-0.397262	2.54212e-53	3.11867e-73	0.211099	7.3643e-05	1282.57	1606.8	3768.39	4193.57	60S ribosomal protein L12 (L11 family).
48819	-1.38419	-0.381602	-1.05162	-0.0490287	1.05806e-12	0.0603347	1.30452e-06	0.88567	37.8272	39.851	50.1846	104.037	class IIb.
119609	-1.38594	-1.60109	-0.0994067	-0.314563	5.82685e-65	9.71012e-86	0.401164	0.00075886	55.0368	65.8595	160.629	172.095	Phospho-2-dehydro-3-deoxyheptonate aldolase
43430	-1.38637	-1.09187	-0.14016	0.154339	7.46881e-25	6.11229e-16	0.489961	0.412701	625.469	591.782	1403.5	1546.5	unknown secreted protein
120968	-1.3867	-0.621608	-0.701567	0.0635277	6.56959e-23	1.44207e-05	1.13456e-05	0.789338	63.873	59.1098	95.0316	154.543	Copper chaperone for superoxide dismutase
76939	-1.38806	-1.67939	-0.125119	-0.416446	2.52749e-64	1.49863e-93	0.277221	3.59301e-06	971.962	1244.48	2986.52	3257.06	S4 family
110620	-1.39104	-1.3279	-0.354988	-0.291851	2.26417e-33	2.28626e-30	0.0122103	0.0380435	32.0933	37.6818	77.2554	98.8266	unknown protein
122882	-1.39293	-1.0515	-0.65715	-0.315724	1.48998e-15	2.15359e-09	0.00150599	0.155113	164.233	208.428	347.098	547.387	Hsp90 co-chaperone AHA1
50449	-1.39468	-1.50157	-0.14845	-0.255339	1.36922e-74	3.24846e-86	0.1476	0.00393231	463.964	539.162	1278.96	1417.54	unknown protein
3641	-1.39535	-1.45388	-0.212865	-0.271405	1.35728e-77	2.42563e-81	0.0172542	0.00289039	9.58407	11.2013	25.3978	29.4502	Cystathionine beta-lyases/cystathionine gamma-synthases
5026	-1.3958	-2.02063	0.701555	0.0767231	1.38029e-45	1.75893e-96	6.29477e-12	0.622354	21.721	21.2912	91.2721	56.1155	SSCRP
77747	-1.3968	-0.169176	-0.893935	0.333688	1.34415e-16	0.352349	2.5996e-06	0.11408	675.68	532.793	754.975	1402.95	RNA-binding protein Vip1
80820	-1.39862	-1.03271	-0.122638	0.243274	5.14298e-121	4.01256e-67	0.117655	0.000378814	81.4172	68.2063	165.081	179.739	HisG ATP phosphoribosyltransferase
63006	-1.40172	-1.41217	-0.0721872	-0.0826306	2.52873e-100	4.68385e-101	0.446247	0.387675	35.5796	36.9555	92.8092	97.552	inositol monophosphatase
103127	-1.40357	-1.10418	0.235652	0.535035	7.50526e-65	1.46421e-42	0.0164528	2.6427e-09	15.6237	11.1046	34.5712	29.3499	unknown protein
123149	-1.40359	-1.24384	-0.811547	-0.651801	2.0688e-09	1.46575e-07	0.00356504	0.0188318	20.7534	29.0539	43.8011	76.9009	unknown protein
77380	-1.40645	-1.39603	-0.0195951	-0.00917122	1.67421e-89	2.68234e-88	0.875734	0.944459	54.4168	54.7969	143.297	145.267	RNA binding protein
47897	-1.40728	-1.30326	-0.111532	-0.00751645	4.03803e-05	0.00014739	0.852006	0.993975	31.0221	30.0666	73.8134	79.7456	PDR-type ABC transporters
77284	-1.41033	-1.37141	-0.190644	-0.151718	1.76149e-33	1.01418e-31	0.236122	0.343139	135.916	144.913	337.478	385.174	4-glucanase
123543	-1.41067	-1.3476	-0.178398	-0.115333	5.50472e-16	1.04611e-14	0.497567	0.673232	24.6572	27.1831	63.8613	72.2693	unknown protein
121904	-1.41108	-1.69384	-0.114831	-0.397591	2.05391e-63	8.08567e-91	0.338773	1.79288e-05	561.281	710.366	1744.54	1889.06	unknown protein
44434	-1.41254	-1.6519	-0.198633	-0.437989	5.83542e-55	1.07197e-74	0.0949169	1.09e-05	334.637	433.729	1006.07	1154.57	unknown protein
123202	-1.41265	-1.75922	-0.0800042	-0.426568	3.76334e-52	3.24292e-80	0.58132	3.40812e-05	1389.44	1800.46	4534.62	4793.16	60s ribosomal protein rla2
121986	-1.41288	-1.48866	0.410141	0.334357	9.95462e-79	1.69583e-97	1.32482e-08	0.000219186	6.1167	4.85351	17.12	12.8837	MFS permease
55041	-1.4152	-0.144523	-1.28205	-0.0113653	1.50054e-12	0.510869	4.38533e-09	0.978149	48.0402	45.4856	49.8786	121.37	unknown protein
39755	-1.41572	-1.15137	-0.596676	-0.332334	4.96391e-16	6.2444e-11	0.00424657	0.135031	19.1934	23.6475	41.7302	63.1241	3(4)-?-D-glucosidase
110880	-1.41723	-2.0858	0.0596884	-0.608879	3.85771e-10	1.48985e-19	0.877924	0.0327928	6.71183	9.20231	25.5003	24.462	orphan protein
78611	-1.41745	-0.299486	-1.01	0.107965	1.44767e-19	0.068983	4.31084e-09	0.658727	56.754	52.379	69.4698	139.914	phospholipase D
5742	-1.4175	-1.52027	0.0639313	-0.0388444	9.18421e-65	1.59954e-74	0.594381	0.799043	40.0583	41.7792	116.582	111.444	unknown protein
105133	-1.41785	-0.962007	-0.385776	0.0700687	0.000184565	0.012394	0.490411	0.916484	8.49427	7.82265	15.9791	20.8776	unknown protein
104978	-1.41802	-1.14649	-0.415302	-0.143772	6.76223e-30	7.03058e-20	0.00580333	0.415084	17.532	18.7933	37.6628	50.2555	unknown protein
63868	-1.42268	-2.0699	1.52627	0.879047	9.61642e-18	6.9153e-37	9.06671e-19	9.57726e-07	627.748	346.961	2677.68	929.702	unknown protein
121837	-1.42268	-1.61137	-0.155853	-0.344542	2.55868e-62	1.26213e-79	0.178906	0.00034342	824.511	1007.22	2423.64	2700.11	S7 family
124283	-1.42474	-0.730084	-0.377288	0.317367	3.18521e-34	6.30709e-10	0.00820654	0.0227621	131.868	109.634	226.594	294.347	SET and MYND domains
1818	-1.42509	-0.129372	-1.0397	0.256017	0.000561399	0.773549	0.0418441	0.687927	2750.67	1941.14	2535.51	5212.54	unknown protein
23346	-1.43133	-0.0292978	-1.28178	0.120261	1.27928e-11	0.902022	3.48737e-08	0.723255	79.127	64.4942	71.534	173.933	GH20 exochitinase
124222	-1.43508	-1.62655	0.201035	0.0095608	5.08787e-63	8.21717e-82	0.0450236	0.956793	8.20709	8.13869	25.3437	22.021	involved in signal transduction
39535	-1.43562	-1.69109	0.187651	-0.0678143	7.20381e-59	2.55612e-81	0.102215	0.6258	29.778	30.0328	92.4815	81.2071	mannitol-1-phosphate dehydrogenase
62820	-1.44052	-1.57505	-0.22057	-0.355094	1.36553e-77	1.86734e-92	0.0222956	3.53652e-05	816.457	986.286	2297.38	2676.91	Ribosomal protein(60S) L152/L15B
121278	-1.44227	-1.68748	-0.10731	-0.352514	8.79856e-88	1.01701e-119	0.29577	1.07762e-05	1248.7	1551.21	3913.18	4215.32	unknown protein
122778	-1.44258	-0.36123	-1.44571	-0.364363	2.95025e-07	0.224446	4.15232e-06	0.333213	85.3545	106.414	106.183	289.254	short chain dehydrogenase/reductase
69823	-1.44478	-1.26226	-0.0841227	0.0983905	4.04985e-95	9.24791e-74	0.375326	0.328946	13.7543	12.8309	32.904	34.8732	putative
73842	-1.4448	-1.26479	-0.24181	-0.0618028	1.24563e-137	1.38222e-105	0.000362171	0.459368	136.939	140.665	323.813	382.919	adenosine_kinase
122074	-1.44523	-1.4628	0.105754	0.0881807	3.85661e-55	7.25097e-57	0.428711	0.524227	18.2753	16.6652	48.8401	45.3922	flavoprotein monooxygenases
123687	-1.4465	-0.119419	-0.926457	0.400621	3.27108e-10	0.636212	0.000509678	0.174223	10.9701	7.56177	10.8388	20.6097	unknown protein
51426	-1.44724	-1.82725	-0.0691318	-0.449143	8.47063e-82	1.62211e-129	0.55404	3.78837e-08	713.976	933.006	2425.13	2544.14	Ribosomal protein L30 based on homology with similar proteins in other fungi.
107670	-1.44758	-1.48742	-0.107686	-0.147528	4.09605e-116	1.81322e-120	0.192344	0.0735371	12.0256	13.5257	34.2412	36.874	unknown protein
121606	-1.44872	-0.794671	-0.51453	0.139518	1.2319e-20	4.49921e-07	0.00637636	0.542003	45.0037	38.1393	72.8744	104.117	unknown protein with RCC1 domain
74228	-1.45242	-3.38291	-0.450322	-2.38082	8.49609e-12	1.44334e-53	0.102508	9.37706e-26	3.15941	13.4745	27.0037	36.8875	oleate ?-12 desaturase
105984	-1.45672	-1.3096	0.18355	0.330676	6.53854e-76	6.98444e-67	0.0394302	0.000515498	14.5489	11.6522	36.3215	31.9543	SSCRP
64385	-1.45683	-1.45366	-0.125617	-0.122441	2.44725e-105	1.37068e-103	0.14621	0.175829	64.6901	68.8359	173.063	188.839	Riboflavin kinase / FAD synthetase
111783	-1.45783	-1.62094	0.119611	-0.0435036	6.35809e-35	6.24873e-43	0.496061	0.834553	7.48589	7.57967	22.6146	20.8293	unknown protein
76532	-1.45794	-1.67429	-0.153432	-0.36978	2.49896e-92	2.2413e-121	0.10488	2.38261e-06	669.648	834.71	2061.7	2293.03	ribosomal protein (60S) P0
27689	-1.45968	-1.35543	-0.721325	-0.617076	2.94267e-26	5.68659e-22	2.73015e-06	9.01084e-05	6.87508	9.99358	16.6751	27.4967	MFS permease
121733	-1.46409	-1.68502	0.0338154	-0.187113	2.74195e-112	3.01548e-147	0.752743	0.0188318	26.2837	29.3718	82.9203	80.9768	delta(14)-sterol reductase
76218	-1.4653	-1.38026	-0.21155	-0.126516	5.31361e-18	4.12717e-16	0.387314	0.625641	57.9192	57.1947	136.368	157.888	zinc containing alcohol dehydrogenase superfamily
120779	-1.46577	-1.75424	-0.153017	-0.441489	4.93455e-84	8.2755e-120	0.129086	6.14656e-08	774.607	1009.86	2508.63	2789.29	unknown protein
77283	-1.47024	-0.90788	-0.664945	-0.102583	1.5743e-21	5.57897e-09	0.000209599	0.672645	66.8435	68.9562	120.501	191.07	GT2 glycosyltransferase
60835	-1.47095	-1.62494	0.253299	0.0993051	1.0683e-109	2.63343e-136	0.000649683	0.282683	17.2053	16.2165	53.5357	44.8944	PutA delta-1-pyrroline-5-carboxylate dehydrogenase
52763	-1.47407	-1.63142	-0.259129	-0.416471	3.11712e-48	8.69448e-59	0.0439886	0.000239675	5646.42	7442.87	17276.4	20675.5	60s ribosomal protein L29 based on homology to the L29 protein of yeast.
121298	-1.47557	-2.30888	0.0832942	-0.750018	4.28121e-27	1.90754e-64	0.712283	3.93323e-07	133.139	197.505	581.878	549.238	formate dehydrogenase
121766	-1.47708	-1.44963	-0.201202	-0.173743	6.5557e-100	3.19714e-96	0.0204808	0.04065	257.718	282.879	684.956	787.453	Telomere and ribosome associated protein
105455	-1.47822	-0.918501	-0.320371	0.239351	1.07884e-36	3.34119e-15	0.0201506	0.118438	73.2786	59.7984	133.181	166.592	unknown protein
75424	-1.47851	-1.45918	-0.213089	-0.193762	1.73034e-24	7.40484e-24	0.292269	0.325025	159.252	175.582	421.998	489.148	Mitochondrial Matrix Factor
48170	-1.48069	-1.70879	-0.129749	-0.357849	1.50332e-58	1.41471e-77	0.320197	0.000576373	976.902	1193.91	3045.31	3331.85	ribosomal protein L27e. Homologue of yeast RPL27a/b.
31210	-1.48328	-1.48906	0.0419047	0.0361236	7.18206e-35	1.48936e-35	0.829409	0.872327	8.46876	8.15752	23.3531	22.65	unknown protein
80639	-1.48331	-1.85768	0.13603	-0.238344	7.14498e-32	3.93714e-49	0.468313	0.142167	25.7608	28.2287	86.7521	78.9455	iron transporter
59673	-1.48351	-2.17989	0.264487	-0.4319	2.79561e-28	2.77094e-55	0.0917941	0.0166485	4.9695	6.50964	21.995	18.3255	GNAT family family
81896	-1.48427	-1.43091	-0.277991	-0.224629	1.0219e-75	9.36778e-70	0.00390466	0.0223035	27.5778	30.7509	70.9259	86.0204	aspartate kinase
122531	-1.48695	-1.29011	-0.148657	0.0481786	1.70883e-134	1.14751e-101	0.0508359	0.608088	70.4911	68.2258	172.506	191.264	AsdAspartate-semialdehyde dehydrogenase
40374	-1.48742	-0.806545	0.369075	1.04995	7.62222e-21	1.02211e-07	0.0496433	6.67872e-10	8.09012	4.31703	15.6063	12.0722	unknown protein
122036	-1.48836	-1.66234	-0.2332	-0.407175	1.70662e-45	1.88058e-56	0.0907211	0.000614916	561.532	711.971	1699.39	1997.52	Unknown protein
66486	-1.49149	-0.870696	-0.340653	0.28014	1.25274e-41	4.47357e-15	0.0117941	0.036416	27.7095	22.401	49.7369	62.9935	kinesin-like motor protein Kar3p required for karyogamy
107475	-1.49237	-1.52232	-0.177231	-0.207185	2.3019e-24	3.85001e-25	0.400229	0.298887	40.0822	43.3872	107.887	121.981	unknown protein
123714	-1.49286	-1.23782	-0.275318	-0.0202791	8.67879e-144	5.40913e-99	3.75922e-05	0.845509	172.221	172.064	400.159	484.273	carbonic anhydrase
21673	-1.49303	-1.38661	-0.173674	-0.0672592	1.64631e-110	1.46176e-95	0.0418754	0.489548	583.111	599.661	1496.43	1687.87	mitochondrial precursor
22251	-1.49447	-1.30436	-0.218282	-0.0281704	2.01402e-107	9.5151e-82	0.00715438	0.814049	37.8969	37.5394	90.8903	105.76	Mitochondrial carnitine-acylcarnitine carrier protein
123508	-1.49456	-1.15134	-0.0361289	0.307096	1.68089e-120	1.43903e-72	0.733732	1.65345e-05	226.628	187.181	514.17	527.172	unknown protein
108005	-1.4956	-1.81133	-0.0471433	-0.362872	4.8339e-37	8.15764e-53	0.815651	0.0108433	80.6389	101.618	277.067	286.228	unknown protein
121777	-1.49694	-0.792112	-0.439091	0.265741	1.38333e-30	1.77277e-09	0.00542829	0.103238	112.889	94.9268	197.619	267.942	unknown protein
56176	-1.4988	-1.67603	0.344258	0.167023	5.17596e-43	1.92662e-54	0.00756444	0.25931	3.43594	2.9527	10.5864	8.34241	MRP-type ABC transporter
62130	-1.50007	0.801835	-1.27975	1.02216	7.85256e-06	0.0194043	0.00106474	0.00770111	23.1431	11.8599	13.8126	33.5501	unknown protein
59248	-1.5005	-1.42357	-0.142531	-0.0656064	3.58447e-49	4.34285e-44	0.303837	0.697996	19.3363	20.2792	51.8851	57.2861	unknown protein
52050	-1.5029	-0.993001	-0.596552	-0.0866538	3.58713e-29	1.90362e-13	0.000121772	0.683089	91.954	96.7075	181.252	274.098	cyclophilin type peptidyl-prolyl cis-trans isomerase/CLD
61189	-1.50468	-0.517079	-1.21379	-0.226185	6.57607e-07	0.10114	0.000534841	0.620242	55.9402	65.9857	80.7233	187.25	tubulin-specific chaperone c
34112	-1.50497	-1.77104	-0.178308	-0.444377	8.68224e-79	1.64592e-108	0.0898989	3.34577e-07	2024.62	2627.38	6589.65	7456.48	ribosomal protein L22.
120911	-1.50561	-1.68963	-0.416088	-0.600112	8.86442e-26	1.0216e-31	0.0184121	0.000215122	23.7512	33.5434	71.346	95.2225	short chain dehydrogenase/reductase
64330	-1.50592	-1.2827	-0.0676774	0.155544	2.34639e-46	1.88737e-34	0.679444	0.287802	8.51674	7.27846	19.729	20.6765	3-dioxygenase
77481	-1.50663	-1.20052	-0.435588	-0.129469	1.97766e-16	6.78632e-11	0.064019	0.647369	1026.74	966.614	2030.81	2746.59	D-xylulose 5-phosphate/D-fructose 6-phosphate phosphoketolase
66092	-1.50706	0.351121	-0.437964	1.42022	4.92344e-19	0.0436467	0.0367548	5.30649e-16	140.687	55.5039	116.309	157.542	orphan protein
122095	-1.51045	0.101197	-1.36144	0.250213	4.386e-12	0.672491	1.23573e-08	0.406595	255.673	204.009	226.2	581.231	only present in ascomycota
122104	-1.5136	-1.7862	0.29892	0.0263219	7.93697e-61	7.89465e-86	0.00363142	0.877982	5.46679	5.24724	18.4587	15.0123	Xanthine/uracil permease family
111579	-1.51853	-1.24809	-0.16802	0.102426	3.94193e-23	3.46932e-16	0.426387	0.688794	18.2563	15.8443	40.3682	45.4785	unknown protein
21170	-1.52367	-1.85896	-0.126503	-0.461797	7.74916e-54	1.543e-79	0.377392	2.24269e-05	847.671	1118.13	2944.9	3214.75	Ribosomal protein S12
121878	-1.52653	-1.65093	-0.238985	-0.363383	1.80808e-69	5.39601e-81	0.0283243	0.00019052	622.793	772.94	1886.81	2226.71	40s ribosomal protein S19e by homology to the corresponding proteins of G. zeae and E. nidulans.
82296	-1.52655	-1.77656	0.173357	-0.0766528	7.78492e-72	6.04076e-97	0.125906	0.54553	90.5469	92.5367	300.592	266.581	MFS permease
123631	-1.52972	-1.18029	-0.287575	0.0618524	1.32498e-56	2.957e-34	0.0161636	0.687813	135.679	126.612	299.475	365.546	Saccharopine dehydrogenase
106067	-1.53177	-1.18474	-0.311908	0.0351193	5.21794e-25	1.7308e-15	0.108577	0.892887	291.07	286.557	667.335	828.486	Chaperonin Cpn10/HSP10
75672	-1.53549	-0.291613	-1.23551	0.00836772	6.38738e-28	0.0478182	1.02146e-16	0.976913	51.1043	47.1418	58.0363	136.683	NsdC
121773	-1.53708	-1.14014	0.0954648	0.492403	2.3637e-61	3.03231e-37	0.450754	3.6733e-06	15.5111	10.9397	33.9476	31.7564	unknown protein
78836	-1.53772	-1.17111	-0.293743	0.0728659	6.23796e-80	5.84855e-47	0.00264862	0.546582	285.882	263.75	624.68	765.777	mitochondrial phosphate carrier
45459	-1.53799	-1.30222	-0.279246	-0.0434738	3.42795e-88	2.14169e-63	0.00236419	0.735195	41.3209	42.6542	102.035	123.825	BCAT_beta_family
122242	-1.5404	-2.12881	0.28025	-0.30816	9.12609e-39	1.69598e-72	0.0628104	0.0332049	22.0998	25.2329	89.17	73.4348	1 TM
54128	-1.54042	-1.66777	0.132862	0.00551863	8.42926e-72	9.79848e-85	0.225847	0.976913	9.79655	9.73799	30.9922	28.2764	IlvA Threonine dehydratase
23268	-1.5433	-1.841	-0.0748234	-0.372521	7.64291e-12	5.02942e-16	0.846969	0.215452	5.78733	7.03391	19.4363	20.449	unknown protein
119576	-1.54638	-0.57125	-2.68595	-1.71082	2.67131e-19	0.00159833	9.49062e-53	1.82065e-21	7.19296	22.4001	10.1675	65.4173	only present in ascomycota and Streptomyces
49888	-1.54695	-1.691	0.0843082	-0.0597397	1.15037e-135	2.15132e-161	0.30234	0.549167	10.9437	11.1816	34.5656	32.5937	AAA ATPase
103555	-1.54821	-1.95251	0.10763	-0.29667	4.8567e-82	1.73505e-124	0.305854	0.00370928	14.8677	17.3692	54.8389	50.8572	unknown protein
70355	-1.54884	-1.88553	0.662621	0.325933	6.83019e-66	1.05753e-103	1.6241e-13	0.00264438	15.5529	12.1986	56.3251	35.6321	SAM-dependent methylransferase
119855	-1.54886	-1.71514	-0.186096	-0.352382	5.43026e-101	1.81532e-123	0.0448815	1.11351e-05	425.701	519.865	1336.94	1521.02	40s ribosomal protein
44230	-1.54964	-2.3513	-0.118254	-0.919911	2.83541e-47	5.33653e-107	0.463099	2.16645e-16	140.756	251.683	678.79	736.767	unknown protein
23090	-1.55255	-1.70134	-0.408064	-0.556851	1.00659e-45	6.58065e-53	0.00150364	7.09196e-06	19.9369	28.0403	61.9536	82.1915	short chain dehydrogenase/reductase
108459	-1.55383	-1.60593	-0.161495	-0.213598	4.09678e-69	1.2421e-73	0.176843	0.0491369	33.1637	37.3809	98.1133	109.741	carbamoyl-phosphate synthase (glutamine-hydrolyzing)arginine-specific large chain
68909	-1.55595	-1.88162	-0.157812	-0.483481	2.26606e-54	6.21882e-79	0.258541	1.16822e-05	2257.02	3002.35	7912.75	8827.41	40s ribosomal protein S26E (CRP5) (13.6 kDa ribosomal protein).
104491	-1.55698	-1.73433	-0.181943	-0.359295	5.23643e-91	1.62092e-112	0.0687888	2.61707e-05	1491.71	1846.17	4788.23	5431.76	60S ribosomal protein L35 (L29 family) by homology with the corresponding protein in other fungi.
21468	-1.56021	-1.40339	-0.0383825	0.118432	3.66912e-84	1.53425e-68	0.778423	0.272102	156.3	138.049	396.481	407.223	orphan protein
76617	-1.56288	-1.00863	-0.436418	0.117831	3.67939e-29	6.7219e-13	0.0108527	0.571468	130.315	110.137	240.441	325.384	FAD-binding dehydrogenase
122233	-1.56462	-1.38382	-0.134529	0.046266	2.7078e-116	2.38266e-91	0.13983	0.671266	150.036	143.85	387.55	425.4	Iso_dhIsocitrate/isopropylmalate dehydrogenase
78864	-1.56708	-1.6371	-0.0271725	-0.0971953	1.22334e-49	5.12553e-54	0.886587	0.537836	34.9768	37.0296	107.682	109.735	GcvTGlycine cleavage system T protein
81183	-1.56933	-0.525506	-1.01813	0.0256922	1.34457e-22	0.00143972	7.98103e-09	0.929726	43.1429	38.6525	56.6297	114.711	unknown protein
47221	-1.5695	-1.43771	-0.175961	-0.0441703	2.29052e-64	2.838e-54	0.159165	0.778752	813.902	845.084	2220.17	2508.13	Nucleoside diphosphate kinase
73516	-1.57394	-1.35847	-0.768658	-0.553187	7.16817e-20	3.93188e-15	0.000116266	0.00542746	1501.67	2284.71	3992.35	6801.6	Grg1 Glucose repressible protein
79661	-1.57417	-1.08066	-0.691163	-0.197646	1.23137e-43	8.78416e-21	2.3903e-08	0.19232	25.6129	28.4172	52.3932	84.6563	unknown protein
78679	-1.57577	-1.36651	-0.0576639	0.1516	3.20152e-72	7.39591e-55	0.684884	0.186292	80.5122	70.6928	202.384	210.67	mitochondrial carrier protein
1751	-1.57848	-0.583177	-0.898888	0.0964138	2.52521e-14	0.00620134	0.000175634	0.781654	228.084	196.581	314.857	587.104	FAD monooxygenase
75609	-1.58003	-1.74921	-0.237837	-0.407018	4.57575e-50	4.20081e-61	0.0872215	0.000711458	910.001	1149.34	2913.93	3436.17	Rpl18 gene encoding 60sRibosomal protein L18.
63093	-1.58005	-1.83579	-0.0351878	-0.290935	3.89158e-55	4.62436e-72	0.838677	0.022256	5.41068	6.50041	18.9745	19.4475	unknown protein
62611	-1.58231	-1.39914	0.194631	0.377796	1.11173e-59	1.1492e-47	0.126096	0.000674865	9.68579	7.53854	25.8062	22.5526	MRP-type ABC transporter
123686	-1.58374	-0.0584977	-1.27388	0.251358	0.000743756	0.910173	0.0256702	0.735474	1075.02	732.364	907.815	2195.21	unknown protein
119975	-1.58401	-1.53277	-0.382397	-0.331158	8.06091e-33	7.6921e-31	0.0204922	0.0387294	1199.47	1408.34	3239.09	4222.17	clock controlled protein
119731	-1.58446	-1.17785	-0.403105	0.00350301	9.60776e-28	6.45608e-16	0.0260252	0.993188	72.3134	73.2181	166.043	219.585	heat shock protein hsp60 mitochondrial precursor protein
75506	-1.58623	-1.12314	-0.0822613	0.38083	3.42203e-131	3.74835e-67	0.37916	8.57574e-08	59.3871	44.8906	127.312	134.783	Inosine monophosphate cyclohydrolase
82032	-1.58682	-0.329513	-1.02157	0.235734	0.000203433	0.470561	0.0562471	0.728072	779.454	546.315	808.339	1641.04	unknown protein
108684	-1.59481	-1.06382	-0.135568	0.395423	1.10255e-22	3.15385e-11	0.56429	0.0550255	13.1826	10.4775	28.8941	31.7866	KP4 killer toxin
123114	-1.59573	-0.506603	-1.18291	-0.0937854	2.04491e-08	0.0879986	0.000323572	0.847379	625.171	662.265	881.661	2001.69	Heat shock protein HSP80
123962	-1.60329	0.0859769	-1.13069	0.558576	0.000256786	0.858927	0.036579	0.337526	184.925	103.17	143.14	313.433	orphan protein
111373	-1.60409	-0.857142	-0.900497	-0.153551	3.32095e-09	0.00207004	0.0052273	0.728822	13.8263	14.2619	23.1688	43.2753	orphan protein
72859	-1.60665	-0.793103	-0.786513	0.0270353	2.4619e-19	1.24987e-05	0.000144048	0.933715	1416.82	1370.84	2420.29	4174.79	unknown protein UPF0023
109039	-1.60834	-2.11068	-0.0948003	-0.59714	3.17326e-72	3.03092e-122	0.481516	6.46538e-10	86.991	128.119	365.805	390.653	unknown protein
122614	-1.6088	-1.9487	0.501134	0.161239	1.5544e-42	8.72271e-65	4.92535e-05	0.345052	6.56561	5.70009	24.6199	17.3814	orphan protein
72643	-1.60898	-1.36016	-0.271787	-0.0229686	8.89482e-80	2.01245e-57	0.00942354	0.877982	250.606	249.751	630.977	761.797	arginosuccinate synthetase
105810	-1.6094	-0.763983	-0.666531	0.178881	4.90447e-16	0.000156858	0.00504125	0.540757	14.5439	12.3729	23.7609	37.7204	putative
59354	-1.61049	-2.33179	0.122987	-0.598316	1.90277e-42	3.18563e-80	0.452211	3.59123e-05	2.02847	3.25667	10.8114	9.9344	Zn2Cys6 transcriptional regulator
65572	-1.61617	-1.46557	-0.150594	7.25608e-06	2.36368e-41	4.68618e-34	0.336413	0.999955	7.83802	8.03755	22.0874	24.5236	unknown protein
120272	-1.61842	-1.36615	-0.193426	0.05884	1.61942e-101	8.71838e-73	0.0421354	0.618845	27.322	27.2232	73.116	83.627	putative
121251	-1.62179	-2.02599	-0.0559644	-0.46016	8.34146e-22	2.44619e-33	0.852062	0.0217589	158.803	194.212	574.957	597.698	cell wall protein (Metarhizium adhesion Mad1 ?)
75394	-1.62422	-0.926873	-0.345922	0.351422	0.000112881	0.0309623	0.589553	0.566047	107.458	69.7231	169.096	214.909	unknown protein
79430	-1.62482	-1.79192	0.19452	0.0274141	6.0585e-38	1.04848e-46	0.209815	0.911158	4.38163	4.33974	15.2518	13.2913	unknown protein
22453	-1.62613	-0.817219	-0.36626	0.442656	1.42265e-43	2.78765e-12	0.0074546	0.00133134	16.1069	12.0685	28.8823	37.2252	glutathione-S-transferase
51499	-1.62842	-1.7475	-0.173682	-0.292764	6.31843e-124	1.91191e-142	0.0487308	0.000153342	352.641	418.839	1148.03	1294.91	mitochondrial precursor
71029	-1.62901	-1.85238	0.128748	-0.0946164	1.40946e-64	3.19298e-83	0.350047	0.500371	884.412	995.4	3366.06	3078.64	putative
70397	-1.6376	-1.64167	-0.176971	-0.181037	1.78959e-85	1.71991e-83	0.0856713	0.109177	13.7941	16.6617	45.8524	51.806	alanyl-transfer RNA synthetase.
120980	-1.63766	-0.220852	-1.20884	0.20797	1.66177e-19	0.256793	9.12128e-10	0.412562	15.4076	12.495	16.8164	38.887	carbohydrate binding module
66276	-1.64199	-0.271667	-0.688923	0.681397	6.56596e-19	0.165252	0.00163247	0.00114399	88.6048	56.0195	108.414	174.755	unknown protein
5275	-1.64322	-1.21249	-0.129859	0.300871	1.7602e-64	7.59735e-37	0.314151	0.0117021	26.1747	20.6762	58.8465	64.4133	unknown protein with SET domain
65179	-1.64504	-1.48194	-0.0698802	0.0932181	3.52698e-201	4.54995e-164	0.367535	0.197512	64.4499	59.4036	176.952	185.742	adenylosuccinate lyase
56771	-1.64579	-1.28313	-1.04624	-0.68358	3.43216e-16	7.97238e-10	3.16754e-06	0.00452129	7.45493	12.3545	18.7467	38.6827	SSCRP
49274	-1.64756	-1.79226	0.36187	0.217176	1.89761e-12	1.24283e-14	0.254161	0.528598	8.97387	6.79964	27.3702	21.2983	3(4)-?-D-glucosidase
27599	-1.64935	-1.41811	-0.269001	-0.0377615	2.73273e-37	1.09533e-27	0.100754	0.871461	5.64069	5.70473	14.8409	17.8959	cation efflux family protein
102855	-1.65101	-1.74546	-0.068736	-0.163188	4.20104e-46	8.39672e-50	0.689204	0.350401	7.671	7.96431	23.8144	24.9894	SAM methyltransferase TRM9 (tRNA carboxylmethyl transferase).
78117	-1.65307	-0.313317	-0.934046	0.405702	8.7044e-22	0.0844602	1.3976e-06	0.0530982	97.1405	70.2933	115.691	221.069	unknown protein
73937	-1.65504	-1.83966	-0.176205	-0.360826	9.18978e-92	1.22623e-110	0.092318	0.000132209	27.6142	33.8959	94.4355	106.719	Ornithine carbamoyltransferase OTC/ARG3
106378	-1.66178	-1.73137	0.0607851	-0.00880797	4.58062e-39	1.80084e-42	0.755782	0.975301	5.32284	4.946	16.2847	15.6328	unknown protein
104097	-1.66407	-1.05739	-1.8303	-1.22362	2.89359e-09	0.000386738	1.99529e-09	0.000151541	3.55742	8.9346	7.96561	28.3166	unknown protein
108637	-1.6721	-2.03296	0.193174	-0.167686	3.97587e-44	2.97753e-64	0.22467	0.321275	25.2207	25.8646	94.4326	82.6228	N-acetyltransferase activity
109811	-1.67704	-1.6354	-0.0940132	-0.05237	3.56499e-42	4.05606e-40	0.62494	0.806354	12.5399	13.7201	41.1306	43.8948	Cytochrome P450
59082	-1.68059	0.0194059	-1.31062	0.389377	7.61689e-05	0.967222	0.0102336	0.522265	71.116	44.1239	57.0158	141.429	chitinaseCHI18-2
82095	-1.68106	-2.47188	0.780028	-0.0107962	2.26183e-10	4.40898e-21	0.0145113	0.98559	3.6565	3.61762	19.9195	11.6049	high affinity
43906	-1.68351	-1.85645	-0.197375	-0.370318	1.80482e-84	1.93745e-102	0.0810208	0.000132209	617.962	765.397	2144.1	2458.46	60s ribosomal protein L1.
66521	-1.6904	-2.21656	-0.464297	-0.990453	5.76071e-97	2.2264e-143	8.16585e-08	1.59048e-26	5.11378	9.40286	21.9915	30.3349	unknown protein
123577	-1.69084	-0.505987	-0.739018	0.445832	7.43918e-08	0.123714	0.0646353	0.280661	84.5932	54.3609	105.15	175.504	Endoplasmatic reticulum oxidising protein Ero1
70491	-1.69176	-0.795116	0.185803	1.08245	0.00394489	0.187419	0.85307	0.132584	7.03954	3.06567	11.2601	9.89756	esterase/lipase
81102	-1.69369	-1.06162	-0.91823	-0.286169	2.55258e-19	2.44239e-08	1.90767e-05	0.248138	123.573	138.607	237.257	448.374	unknown protein
45736	-1.6944	-1.86712	-0.15846	-0.331182	5.51631e-120	2.17605e-145	0.0992479	4.38527e-05	493.157	593.223	1720.14	1919.83	CPC2
44956	-1.69612	-0.307268	-1.31258	0.0762669	2.99539e-05	0.481036	0.00680814	0.914958	89.4348	78.709	102.678	255.043	MFS permease
74278	-1.69734	-1.09636	-0.192989	0.407994	1.02084e-99	9.50482e-43	0.0590668	4.14697e-06	68.7576	52.7178	149.511	170.903	class-II
56399	-1.70175	-1.48895	-0.230609	-0.0178049	5.80828e-85	4.84451e-65	0.0298102	0.913001	16.9907	16.8861	46.806	54.9129	unknown protein
68990	-1.70507	-1.23666	-0.283148	0.185263	2.17652e-33	2.69401e-18	0.119157	0.351669	5.50297	4.93839	13.2137	16.0933	MFS permease
67806	-1.70518	-1.6128	-0.14144	-0.0490602	6.48423e-25	2.0334e-22	0.578934	0.864884	15.2711	15.3608	45.4269	50.1201	Amino acid permease
102837	-1.70676	-1.38185	-0.222986	0.101919	7.73047e-49	1.66336e-32	0.152098	0.556456	159.433	143.779	402.125	469.388	protein with CFEM domain
72012	-1.71722	-1.84323	0.0815027	-0.0445042	3.55535e-98	5.11052e-113	0.513145	0.742917	84.1107	84.5979	294.313	278.17	GT8 glycogenin
76250	-1.71777	-1.53873	-0.0555533	0.123487	3.54435e-49	4.54091e-40	0.770348	0.474741	3.88694	3.51702	11.1229	11.5621	unknown protein
75890	-1.71848	-1.48792	-0.25609	-0.025533	1.39802e-183	1.03438e-137	0.000222382	0.803083	54.3384	55.0528	151.703	181.179	putative
123663	-1.71888	-0.13827	-1.31455	0.266064	3.39643e-15	0.563477	4.69803e-08	0.373587	239.995	191.249	253.103	629.557	CBM50/LysM
62198	-1.722	-2.01157	-0.126479	-0.41604	1.64683e-70	1.51935e-92	0.346371	0.000286106	9.0303	11.4915	34.755	37.9471	Cytosine-purine permease
76034	-1.72281	-2.15215	-0.0381138	-0.467451	4.5787e-89	6.62327e-133	0.790132	2.78028e-06	16.0706	20.819	66.8517	68.6213	Iron/ascorbate family oxidoreductases
104547	-1.72463	-0.776949	-1.0603	-0.112615	3.57567e-15	0.000547719	1.90767e-05	0.758312	20.5425	21.3114	33.7844	70.4993	unknown protein
124110	-1.727	-1.9987	-0.185076	-0.456777	3.72548e-94	1.13236e-125	0.0940313	5.75367e-07	590.07	773.586	2252.49	2560.8	Ribosomal protein L8
73765	-1.72711	-1.90865	-0.190803	-0.372349	2.00412e-148	6.39149e-181	0.0221009	2.73971e-07	676.435	841.792	2441.56	2786.77	unknown protein
60616	-1.73205	-0.363618	-0.904468	0.463961	1.83516e-06	0.346518	0.0465342	0.339874	31.7942	22.0815	39.1846	73.3542	unknown protein
107202	-1.7341	-1.90509	0.0542982	-0.11669	6.61567e-66	2.61264e-78	0.726105	0.453113	8.53844	8.87282	30.6426	29.4982	unknown protein
43397	-1.73473	-1.88511	-0.164794	-0.315179	6.12954e-46	7.92032e-50	0.263008	0.070437	29.8112	37.0221	109.312	122.766	HTG
78953	-1.73808	-0.835526	-0.830436	0.0721203	2.62267e-17	6.40619e-05	0.000556349	0.838984	91.1192	84.8951	159.249	283.207	unknown protein with CORD and CS domain
66210	-1.74862	-1.95352	0.105143	-0.0997619	4.12301e-50	1.11562e-61	0.520856	0.609372	5.49294	5.86756	21.1569	19.6399	unknown protein
51212	-1.75081	-1.92705	-0.257364	-0.433605	3.02865e-111	1.97237e-134	0.00721942	3.36334e-07	571.066	738.749	2079.97	2486.17	Ribosomal protein L5
21406	-1.76065	-1.3072	-0.327553	0.125893	2.1839e-34	1.49771e-19	0.0809336	0.555811	324.009	271.553	733.238	920.127	phosphoglycerate kinase
121534	-1.7639	-0.615786	-1.10068	0.047436	1.96652e-06	0.110741	0.0146487	0.94404	672.18	537.863	851.765	1826.66	pyruvate decarboxylase
105589	-1.76482	-1.20238	-0.450027	0.112417	2.23513e-33	3.42069e-16	0.0128209	0.615705	2227.82	1967.78	4895.06	6686.98	putative
111304	-1.76507	-0.852411	0.0358353	0.948495	2.79125e-39	1.97598e-12	0.860103	2.20851e-10	6.44779	3.31168	11.5837	11.314	unknown protein
107934	-1.77541	-0.625592	-1.11016	0.0396633	1.86949e-08	0.0564285	0.00306607	0.944459	225.259	221.142	350.683	757.051	unknown protein
123174	-1.77887	-1.8147	-0.27143	-0.30726	2.52126e-134	3.02638e-139	0.00165902	0.000164896	97.2806	117.358	333.604	402.68	RibA GTP cyclohydrolase II
111570	-1.78584	-1.55554	-0.120711	0.109588	8.34471e-66	1.19949e-50	0.411129	0.48431	16.8808	16.4275	52.0089	56.5433	short chain dehydrogenase/reductase
123733	-1.78847	-1.98682	0.12272	-0.0756313	8.56631e-97	5.6191e-119	0.291065	0.57197	8.52835	8.57014	32.203	29.5794	HET protein
76910	-1.79873	-1.61906	0.0354081	0.215076	2.77004e-45	1.39594e-37	0.871775	0.208741	7.70999	6.72679	23.9908	23.4137	monocarboxylate transporter
74932	-1.79901	-0.0111333	-1.6528	0.135076	1.64452e-10	0.971643	9.99369e-08	0.772943	66.3511	52.429	58.0159	182.438	unknown protein
107263	-1.80005	0.691856	-2.32142	0.170485	0.00035199	0.187458	3.91045e-05	0.841645	32.8305	27.8535	19.406	96.9997	phospholipase of papatin-family
59402	-1.815	-2.33044	0.154001	-0.361441	1.44776e-28	3.77625e-43	0.474494	0.12639	5.05445	6.0846	24.0015	21.5689	arsenate reductase Arc2
119859	-1.81608	-1.76347	-0.0947422	-0.0421279	2.24855e-51	3.84934e-48	0.584271	0.852003	3.51978	3.94095	13.0254	13.8951	chitinase CHI18-13
56026	-1.81671	-2.57657	0.447499	-0.312367	1.12218e-48	3.4768e-91	0.000211049	0.0829695	4.13254	4.88528	23.5671	17.2703	unknown protein
121284	-1.81703	-2.15991	0.0892769	-0.253598	6.02895e-108	4.20264e-151	0.464765	0.0102654	13.8342	15.9381	59.7475	56.1684	unknown protein
66544	-1.81887	-0.755735	-0.502052	0.561079	2.01416e-32	7.02524e-07	0.00367497	0.00208951	5.69862	4.39427	10.9659	15.5172	NAD binding NADP oxidoreductase coenzyme F420-dependent
68813	-1.81942	-1.95293	0.478738	0.345227	2.13267e-46	9.4885e-54	0.00146812	0.0241294	38.1055	28.2167	138.771	99.5758	MFS permease
63378	-1.82109	-1.85272	0.0210714	-0.0105548	3.6526e-159	6.88569e-165	0.857224	0.93511	43.1692	44.1962	158.36	156.051	unknown protein
59624	-1.82193	-2.0146	0.174925	-0.0177461	1.95796e-39	3.10164e-48	0.336875	0.94896	5.45319	5.22511	20.8525	18.5031	short chain dehydrogenase/reductase
68606	-1.82742	-1.89103	-0.0130592	-0.0766773	1.27122e-89	1.80126e-94	0.929951	0.625586	9.61369	9.66228	34.0518	34.3431	triose-phosphate isomerase
65883	-1.82747	-2.88381	0.132601	-0.923737	1.17633e-46	3.30323e-96	0.443945	5.86489e-09	2.5744	4.522	17.6065	16.0842	D-isomer-specific 2-hydroxy acid dehydrogenase
104334	-1.82878	-1.68397	-0.0843304	0.0604822	2.81626e-185	1.39462e-158	0.291065	0.556396	9.77248	9.40369	31.4906	33.3671	unknown protein
75468	-1.83057	-1.69726	-0.290251	-0.156937	2.23192e-50	1.75108e-43	0.067361	0.3516	58.4338	59.5977	173.331	211.965	ergosterol biosynthetic pathway
34272	-1.8325	-1.4725	-0.270598	0.0894034	3.9967e-12	1.93955e-08	0.412536	0.859265	22.5264	18.411	54.5544	65.653	unknown protein
59940	-1.83336	-0.973027	-0.14416	0.716173	2.26083e-54	1.50633e-16	0.395318	2.11195e-08	64.0627	39.5463	127.551	140.961	unknown protein
62439	-1.83367	-2.00621	-0.31687	-0.48941	1.17962e-68	3.72309e-81	0.0139665	3.08245e-05	49.1367	69.3723	198.473	247.218	short chain dehydrogenase/reductase
110879	-1.83653	-0.0487574	-1.42339	0.364387	0.000117674	0.927376	0.0133523	0.607381	15750.1	10228.7	13620.3	36531.7	unknown protein
53893	-1.8552	-0.696205	-1.30473	-0.145733	7.74689e-08	0.051691	0.00129682	0.799897	238.971	225.824	330.721	817.023	unknown protein
61763	-1.85531	-1.98653	-0.101667	-0.232892	2.76727e-92	5.9529e-105	0.44956	0.0383702	34.934	38.8673	131.001	140.588	unknown protein
63981	-1.85736	-2.25393	-0.609319	-1.00589	5.34133e-50	1.45576e-71	1.90767e-05	4.09018e-14	15.6119	31.3401	74.4454	113.559	contains RGS domain
44175	-1.86334	-2.48177	0.0233649	-0.595071	2.10085e-30	8.7254e-53	0.938819	0.00134193	35.5933	46.8976	173.43	170.636	MFS H+ sugar transporter
105514	-1.86697	-0.880771	-0.532767	0.453435	0.000993999	0.13073	0.521247	0.588484	6.27652	3.77804	9.51805	13.7634	orphan protein
5894	-1.8714	-1.72425	-0.146329	0.000819181	2.05847e-82	1.10366e-69	0.206343	0.999097	5.02483	5.11443	16.9128	18.707	GH109 protein
62871	-1.87374	-0.782745	-0.820584	0.270414	8.41974e-09	0.0193783	0.044174	0.574486	32.6008	24.1832	50.1802	88.6325	unknown protein
23115	-1.87376	-1.91106	-0.184728	-0.222024	7.89541e-70	1.42708e-72	0.202363	0.095875	136.531	148.166	477.72	542.974	expansin
23184	-1.897	-1.92695	-0.207852	-0.237798	8.79052e-73	8.38953e-75	0.136977	0.0703741	57.0035	64.1438	206.778	238.817	Isocitrate/isopropylmalate dehydrogenase
69652	-1.90002	-1.03466	-0.626935	0.238425	7.70908e-09	0.00200015	0.148485	0.63493	5.62421	4.89478	11.832	18.274	flavin-dependent halogenase O-methyltransferase bifunctional protein
44389	-1.90021	-1.91007	0.0970468	0.087187	9.37837e-86	1.32452e-87	0.490445	0.562906	16.8951	16.0248	63.893	59.7365	Urease accessory protein UreG
77557	-1.90428	-1.79886	-0.545811	-0.440389	1.95581e-30	4.61207e-27	0.00662441	0.0286354	15.9356	19.4101	49.7443	72.636	3 TMs
63007	-1.90594	-2.09725	-0.0363522	-0.227661	4.35452e-89	5.86255e-103	0.808088	0.086837	7.01298	7.85507	28.6739	29.4044	putative
110150	-1.90611	-2.39265	0.0250071	-0.461528	2.59859e-92	4.5477e-132	0.868617	0.000106769	6.76752	8.85515	33.8286	33.2275	1 TM
60033	-1.90997	-2.21341	-0.234877	-0.53832	6.00604e-100	1.73746e-131	0.0376753	6.03693e-08	49.159	66.8873	213.653	251.423	short chain dehydrogenase/reductase
74214	-1.91066	-0.577096	-0.830338	0.503231	2.38299e-32	0.000452188	2.38705e-06	0.00947272	7.70198	5.26608	11.1505	19.8512	unknown protein
105854	-1.91835	-2.74666	0.153316	-0.674992	5.18062e-104	4.40231e-195	0.175302	7.17609e-11	3.20832	5.19981	21.8826	19.676	unknown protein
57524	-1.92439	-2.45788	0.000307628	-0.533184	1.18881e-140	1.26977e-223	0.998084	2.12153e-10	33.8463	46.9747	178.314	178.246	amidohydrolase 2
64066	-1.9277	-2.85148	0.710221	-0.213567	2.0993e-110	1.78664e-237	9.72297e-18	0.0690438	5.41439	6.28374	39.0755	23.882	acyltransferase 3
80115	-1.93757	-1.92268	-0.291309	-0.276418	2.63834e-46	2.83942e-45	0.0989063	0.111017	24.4798	28.6343	89.5756	109.639	unknown protein
123648	-1.94007	-0.97004	-0.97194	-0.00191247	2.41441e-09	0.00352282	0.0140467	0.999234	8.52851	6.92447	13.5463	26.5793	unknown protein
5233	-1.94705	-1.75836	-0.227151	-0.0384605	2.80592e-137	3.26907e-112	0.0196408	0.771345	209.782	207.555	683.674	800.267	Aspartate/otherAminotransferase
79059	-1.94786	-1.64609	-0.196862	0.104911	1.62282e-191	3.18808e-137	0.0164546	0.230547	155.422	143.547	483.176	553.837	associated to cellulase signal transduction (PMID: 15288024)
68704	-1.95028	-1.57925	-0.102907	0.268122	4.51264e-68	5.7815e-46	0.5321	0.0587897	14.2609	11.6792	42.0116	45.1301	CE10 Arylacetamide deacetylase
2316	-1.95308	-1.25062	-0.412195	0.290272	1.66343e-40	1.98756e-17	0.0230075	0.11924	50.3915	41.2709	120.071	159.752	unknown protein with caleosin domain
77770	-1.96188	-1.40567	-0.787478	-0.231268	7.43064e-14	1.51978e-07	0.0120598	0.564532	2.54065	2.67171	6.01719	10.4029	Zinc-containing alcohol dehydrogenase
21716	-1.96671	-0.686152	-1.22456	0.0559941	6.46204e-08	0.0697379	0.0048841	0.931645	279.934	221.662	370.759	866.413	Acetate kinase
36608	-1.97295	-2.09913	0.132901	0.00671845	1.71514e-36	3.39198e-41	0.584683	0.984232	40.2267	41.4125	178.252	162.582	unknown protein
72922	-1.97388	-2.12475	0.319112	0.168241	5.93157e-43	1.32234e-50	0.0721249	0.421	4.99199	4.31199	21.1731	16.9775	amino acid permease (GABA)
74364	-1.97393	-2.63267	0.250537	-0.408199	2.96415e-113	3.63361e-196	0.0172114	5.72287e-05	21.1631	27.1153	126.844	106.598	1 TM secreted
69663	-1.99131	-2.07951	0.0216844	-0.0665118	0	0	0.78398	0.374864	32.6952	34.0984	137.771	135.721	alpha/beta hydrolase
66804	-2.00967	-2.63578	0.267483	-0.35863	6.94313e-116	9.23008e-194	0.00990783	0.000646876	15.5042	18.5349	89.8351	74.6223	GH69: candidate a-glycosyltransferase
102607	-2.0098	-2.1302	0.0785848	-0.0418167	8.59813e-65	1.03007e-72	0.680828	0.841013	59.6694	61.6238	262.038	248.161	unknown protein
124136	-2.0123	-2.44466	0.129531	-0.302828	3.16736e-60	1.67e-85	0.449857	0.0637923	7.2652	8.60894	37.8555	34.5857	short chain dehydrogenase/reductase
82512	-2.01257	0.990459	-2.64315	0.359877	0.000514199	0.0971501	4.69796e-05	0.687313	60.8063	42.9866	27.7653	173.454	26S proteasome regulatory complex subunit Rpn4
71817	-2.01336	-0.712169	-1.49335	-0.192159	2.26432e-06	0.110811	0.00286753	0.788133	2.44464	2.57944	3.69314	10.4041	unknown protein
50215	-2.01577	-2.66701	0.0315716	-0.619673	8.56785e-76	5.82804e-131	0.871775	2.15421e-07	35.6477	50.6435	209.3	204.766	3-glucan binding protein
103108	-2.02373	-1.44591	-0.270337	0.307488	9.67055e-150	7.71655e-78	0.0033626	0.000608205	61.0152	50.21	169.233	204.074	phytanoyl-CoA dioxygenase family protein
40074	-2.02916	-2.15326	0.01031	-0.113785	2.94362e-105	3.38995e-116	0.947608	0.434818	9.34347	9.63402	39.4685	39.1858	7-bisphosphatase
82146	-2.02944	-2.30851	0.236176	-0.0428965	1.29603e-121	2.45122e-157	0.0232274	0.778752	17.355	16.5517	79.5555	67.5527	unknown protein
121693	-2.03449	-2.07797	0.0713694	0.0278923	6.52035e-45	7.06686e-47	0.769948	0.914958	92.4401	84.3076	362.807	345.294	GFA
53561	-2.03529	-1.8687	-0.0825675	0.0840218	1.7042e-22	2.99693e-19	0.816936	0.817405	20.5746	17.036	65.8652	69.7785	unknown protein
81339	-2.03709	-1.78091	-0.274877	-0.0187001	3.10793e-79	6.61943e-61	0.0460893	0.924828	37.562	36.1873	122.747	148.519	glycine dehydrogenase
68615	-2.03939	0.261977	-2.97978	-0.678413	7.26216e-74	0.033711	1.33742e-148	4.89253e-08	14.8964	22.726	11.85	93.4254	Amidase
82246	-2.04199	-2.43958	0.312097	-0.0854963	1.95562e-128	8.86529e-183	0.00107954	0.516624	17.1388	17.5741	89.8758	72.3923	mPR-type
61858	-2.04952	-1.88507	-0.235575	-0.0711231	9.16089e-24	4.42288e-20	0.374105	0.854242	23.4922	22.6273	78.8258	92.7585	unknown protein
107187	-2.06292	-1.85342	-0.0496385	0.15986	2.97451e-160	2.0922e-131	0.676513	0.112518	30.1971	27.218	109.695	113.551	unknown protein
49205	-2.06738	-2.11647	-0.324738	-0.373827	5.76903e-79	2.74953e-82	0.0168524	0.00354603	55.5059	68.555	229.41	287.338	cytochrome C peroxidase
81979	-2.07207	-1.60514	-0.543496	-0.0765636	2.65572e-36	2.85167e-22	0.00655385	0.784913	65.6018	64.5218	186.08	271.264	glutathione-S-transferase
63687	-2.07436	-2.46627	-0.165088	-0.556997	1.68877e-59	3.15928e-79	0.344749	0.000276524	8.65705	12.6257	47.406	53.1925	ankyrin
62985	-2.0752	-0.891859	-1.4509	-0.267564	2.1751e-26	7.51723e-06	6.06445e-12	0.309688	54.4354	59.7767	92.1304	251.902	CE10 lipase/esterase
70201	-2.08531	-1.74851	-0.281648	0.0551564	2.96266e-65	2.76728e-46	0.0393303	0.812567	9.08636	8.31288	28.9751	35.2664	GCN5-related acetyltransferase
55362	-2.0911	-0.725919	-1.22308	0.142094	1.79417e-25	0.000408146	3.62191e-08	0.647369	1144.41	1020.69	1862.91	4348.9	Heat shock protein 70
75589	-2.09365	-2.70823	0.199217	-0.415363	1.93111e-66	1.34424e-109	0.230792	0.00354565	24.4602	30.6913	150.433	131.036	hydroxymethylglutaryl CoA synthase
75271	-2.09415	-1.48072	-0.222098	0.391335	5.00508e-135	1.62853e-68	0.0380752	3.51908e-05	120.435	93.0367	340.511	397.216	pyridoxine biosynthesis protein PDX1
50212	-2.09484	-2.66946	-0.0766833	-0.6513	1.59094e-61	8.91073e-99	0.714488	2.84158e-06	22.1992	31.9941	129.586	136.664	GT Glycosyltransferases not yet assigned to a family
121605	-2.10276	-1.68291	-0.319619	0.100231	7.85361e-47	1.70253e-30	0.0969629	0.662937	1347.18	1165.06	4009.81	5004.25	unknown protein
37783	-2.10809	-2.88782	0.666726	-0.113008	1.43722e-22	2.56421e-41	0.00676212	0.766417	1.84936	1.71873	11.7321	7.39106	unknown protein
109338	-2.11364	-2.71222	-0.228604	-0.827189	9.89507e-34	6.07081e-40	0.238856	0.00158591	1.31951	2.40472	8.84738	10.3764	in A. oryzae and G. zeae
121315	-2.1184	-3.36384	-0.0865904	-1.33203	4.20102e-37	6.32672e-63	0.719266	9.40484e-09	1.26758	2.94689	12.1045	12.8838	unknown protein
120872	-2.12766	-1.66181	0.206213	0.672062	1.00005e-59	8.45718e-38	0.24473	3.19726e-06	32.3549	19.6028	98.7336	85.5982	GCN5 N-acetyltransferase
107669	-2.12775	-1.94448	-0.542355	-0.359081	5.48685e-47	3.57711e-38	0.00151611	0.0589295	3.39751	4.22365	12.6593	18.4368	Dipeptidyl aminopeptidase
65229	-2.13271	-2.44332	0.0921163	-0.218493	2.47318e-65	9.71567e-83	0.603205	0.228053	5.52597	5.85055	27.2935	25.5715	unknown protein
44987	-2.13376	-1.85189	-0.421559	-0.139694	1.48306e-11	5.22555e-09	0.346371	0.791876	107.458	99.5548	326.198	436.904	catalytic region
3718	-2.13612	-2.0624	0.0352811	0.108999	1.68609e-53	4.60496e-51	0.873902	0.640956	2.52914	2.29448	10.3866	10.1295	unknown protein
102416	-2.13892	-2.43824	0.283701	-0.0156189	1.39074e-58	3.55488e-76	0.0839782	0.952323	4.81039	4.47384	23.9749	19.6972	amino acid permease PotE
111591	-2.14821	-2.43019	-0.0591634	-0.341141	2.09045e-69	2.63831e-84	0.755782	0.0345412	6.28451	7.16653	30.3741	31.625	unknown protein
53091	-2.15319	-2.02342	-0.182564	-0.0527966	2.58889e-76	3.69326e-67	0.235761	0.799043	10.0672	9.98588	39.1113	44.3826	Threonine/serine dehydratases
67983	-2.15513	-2.59597	0.0908477	-0.349992	5.04336e-61	6.5676e-87	0.659975	0.030596	3.53094	4.14264	19.6412	18.4458	of N. crassa
49112	-2.16175	-2.11327	-0.086057	-0.0375794	1.07966e-121	9.87649e-116	0.512186	0.824875	7.59401	7.58618	32.0897	34.0799	Glutamate-1-semialdehyde aminotransferase
112596	-2.16488	-2.63738	0.236019	-0.236488	3.47409e-97	5.80342e-139	0.0458943	0.102921	4.86886	5.38551	28.4567	24.1795	flavoprotein monooxygenase
46238	-2.17708	-2.08438	-0.222833	-0.130132	8.55025e-106	4.25303e-97	0.0885164	0.342045	169.627	176.42	683.669	797.875	S-adenosylmethionine synthetase
62153	-2.17958	-1.62665	-0.921219	-0.368287	1.6334e-11	6.1239e-07	0.0206286	0.412562	14.3243	16.0202	38.3241	72.5777	malate dehydrogenase
67732	-2.18565	-1.34601	-0.926026	-0.0863804	3.15077e-38	3.89798e-15	7.80638e-07	0.764854	2.23691	2.40195	5.75169	10.936	MRP-type ABC transporter
41895	-2.1905	-2.23687	0.0106808	-0.0356842	2.79086e-54	1.29709e-56	0.966236	0.88696	119.823	117.109	538.395	534.403	glutathione-S-transferase
2358	-2.20108	-2.10756	-0.0812418	0.0122823	7.65539e-96	3.66487e-88	0.603665	0.953783	20.526	19.6062	85.2173	90.1967	unknown protein with HIT domain
68444	-2.20394	-1.91284	-0.213138	0.0779597	3.2285e-49	1.27798e-37	0.274483	0.770305	7.44495	7.23658	28.8289	33.4698	putative
111680	-2.20502	-2.72256	0.334525	-0.183019	3.06978e-66	2.57686e-98	0.0183527	0.348624	3.62637	4.09141	23.7373	18.8488	unknown protein
71851	-2.20861	-2.34088	0.00598063	-0.12629	4.73399e-85	1.845e-95	0.976775	0.429225	536.625	574.567	2666.48	2655.39	No_value
54352	-2.22554	0.28305	-6.21472	-3.70613	1.02623e-19	0.50835	3.31071e-78	1.08383e-29	0.20438	4.87007	0.308364	22.7791
102500	-2.23275	-2.82921	-0.16598	-0.762437	2.79452e-24	2.72637e-35	0.613113	0.00573554	6.76071	9.77824	40.9541	46.0301	MRSP1/expansin-like
104390	-2.23709	-2.26626	0.375055	0.345883	2.15725e-89	2.6585e-94	0.00379343	0.0104459	29.772	23.28	142.102	109.555	glutathione S-transferase
123191	-2.24322	-2.65647	-0.179836	-0.593086	3.41022e-81	2.87952e-113	0.276465	4.39153e-06	240.149	329.378	1376.63	1559.4	unknown protein
109387	-2.24952	-3.94842	-0.115409	-1.81431	7.69581e-36	1.53073e-64	0.652388	3.67022e-12	0.814231	2.78265	12.2405	13.2759	in Aspergilli
124169	-2.25376	-2.37847	0.0823866	-0.0423223	5.64372e-128	2.50069e-142	0.549937	0.799967	19.1503	18.3281	92.4711	87.3444	unknown protein
62263	-2.26024	-2.62053	0.364536	0.00424519	4.48888e-72	6.31366e-98	0.00701609	0.990915	2.22072	2.12704	13.1243	10.1956	Cytochrome P450 CYP2 subfamily
68608	-2.26437	-3.14196	0.155002	-0.722587	2.30033e-32	3.63814e-61	0.604828	0.000825662	494.426	689.611	3688.96	3313.16	Thiazole biosynthetic enzyme (Stress-inducible protein sti35)
122350	-2.28356	-2.37903	-0.244328	-0.339799	5.37138e-147	4.01209e-157	0.0250157	0.00105149	17.3453	21.028	86.3942	102.327	Glutamate decarboxylase
110128	-2.28781	-1.37193	-1.04911	-0.133235	7.02811e-07	0.00483024	0.0428734	0.882027	6.98717	6.70647	15.8024	32.7636	orphan protein
46936	-2.30404	-2.55594	-0.112767	-0.364667	1.17593e-115	5.37142e-141	0.450732	0.00190829	58.519	73.4241	335.186	362.423	2-deoxy-D-gluconate 3-dehydrogenase
121491	-2.30439	-0.75428	-1.1452	0.40492	9.74545e-07	0.124479	0.0531453	0.555123	232.014	138.424	309.145	683.757	?'-trehalose phosphorylase/synthase
107524	-2.30601	-2.99375	0.066258	-0.621478	1.16515e-88	3.66766e-136	0.708646	1.13845e-05	4.35185	6.55006	33.8846	32.3417	orphan protein
111053	-2.31505	-0.965766	-0.544284	0.805005	7.61404e-29	4.3116e-06	0.0357116	0.000626079	11.0818	6.36014	21.6854	31.6274	retrograde regulation protein 2
106314	-2.32441	-1.07669	-0.112315	1.1354	7.58193e-10	0.00492781	0.864786	0.00960907	4.13052	2.05262	9.50519	10.2754	Ankyrin
64959	-2.32543	-0.936575	-2.07536	-0.686511	5.74058e-10	0.0153098	6.37987e-07	0.146569	52.8364	83.7001	99.5415	419.526	phosphatidyl synthase
112276	-2.33473	-2.672	-0.00396632	-0.341237	8.82977e-19	3.75321e-22	0.991745	0.437584	1.81816	2.15449	10.5678	10.5879	orphan protein
110007	-2.35079	-0.0592031	-2.26464	0.0269484	1.87178e-09	0.893256	1.52399e-07	0.972509	165.013	152.818	162.208	779.566	orphan protein
112105	-2.35097	-2.81566	0.111029	-0.353652	3.62609e-60	4.46193e-81	0.579214	0.0777717	15.6065	17.8045	97.5874	90.3773	unknown protein
122511	-2.35444	-2.64668	-0.16731	-0.459552	1.12845e-12	1.17321e-15	0.761609	0.298802	15.7782	18.1902	82.8362	93.0242	3(4)-?-D-glucosidase
62462	-2.36136	-3.03011	0.246804	-0.421944	1.70064e-121	2.27738e-194	0.0471533	0.000410377	12.1667	14.991	91.3772	76.9999	PTH11 GPCR
121820	-2.36339	-2.21906	-0.272395	-0.128069	3.45625e-176	1.9946e-155	0.00800113	0.249671	158.067	169.266	721.121	870.993	VitB12 independent
110593	-2.37468	-0.462864	-1.80973	0.102092	2.35712e-14	0.160393	1.51776e-07	0.849389	37.4938	33.2518	49.1918	172.474	unknown protein
124059	-2.37842	-2.82474	0.366847	-0.0794741	1.46197e-55	6.01434e-78	0.0589462	0.754028	170.584	167.588	1123.68	871.451	SSCRP
108686	-2.38426	-2.96881	0.402752	-0.181799	8.06497e-35	1.06055e-52	0.0894574	0.552804	1.27824	1.49696	10.3664	7.847	Aspartyl protease
107076	-2.38802	-0.178521	-3.18345	-0.97395	0.000150084	0.804742	6.91676e-06	0.24442	2.32198	4.98053	2.87324	26.1691	orphan protein
56835	-2.38969	-2.28723	-1.01725	-0.914784	6.78033e-20	5.7346e-15	0.000311565	0.0113158	1.05624	2.00184	5.23656	10.6077	unknown protein
5011	-2.39699	-0.195829	-2.14701	0.0541517	6.69138e-10	0.645328	6.35086e-07	0.938655	206.322	185.831	220.937	978.791	SSCRP
82041	-2.4099	-2.35944	0.575038	0.6255	1.46401e-40	1.30555e-40	0.00638231	0.00328007	6.98053	4.22745	33.3341	22.3824	PTH11 GPCR
73523	-2.41031	-2.57834	-0.0237935	-0.191833	5.20461e-125	1.04527e-142	0.897689	0.141908	31.1521	33.7768	176.577	179.51	unknown protein with WSC domains
81819	-2.41853	-0.873454	-1.41603	0.129044	0.00402559	0.320018	0.201154	0.930552	19.7578	12.5751	25.1919	67.2304	unknown protein
78956	-2.43083	-2.32325	-0.000480519	0.107096	2.64839e-66	6.75214e-61	0.998177	0.625641	105.475	88.4097	476.275	476.451	unknown protein
121230	-2.44355	-0.864197	-1.29964	0.279712	7.30306e-11	0.0258475	0.00371814	0.622354	119.406	82.2628	181.779	447.487	orphan protein
60067	-2.45453	-2.04988	-0.23013	0.174517	3.00575e-143	6.46624e-101	0.0587306	0.170125	37.784	33.3546	156.016	182.982	L-threo-3-deoxy-hexulosonate aldolase
102778	-2.45561	-2.72987	0.0860029	-0.188262	2.31953e-09	8.57766e-11	0.868617	0.827485	2.32399	2.78744	16.0469	15.0616	unknown protein
5119	-2.45656	-3.01415	0.0672071	-0.490377	5.26595e-48	3.03541e-70	0.816936	0.0179149	4.57962	5.77436	33.2016	31.6891	ferrooxidoreductase
123396	-2.45801	0.89955	-2.52979	0.827764	0.000145836	0.183078	0.000707452	0.335709	25.9549	12.9865	12.3541	71.3585	unknown protein
81096	-2.47613	-3.09204	0.412365	-0.20355	8.20408e-163	3.82284e-253	9.63876e-05	0.0736117	62.027	76.8694	569.202	427.686	ferric reductase
105106	-2.47877	-0.109307	0.0543914	2.42385	4.4838e-57	0.512078	0.840411	2.62162e-53	98.831	20.1633	116.516	112.183	orphan protein
67493	-2.48171	-2.83804	0.0836461	-0.272681	1.73563e-108	4.97654e-134	0.582614	0.0892619	5.31511	5.90295	34.9261	32.9513	Alkaline phytoceramidase
40808	-2.48331	-3.25505	0.373322	-0.398418	4.30312e-45	1.55928e-69	0.042265	0.137441	1.18113	1.52272	11.0846	8.53684	short-chain dehydrogenase/reductase
124282	-2.48798	-2.73279	0.00556427	-0.239245	1.71126e-145	4.5876e-175	0.974881	0.0439757	30.887	33.9257	191.028	190.295	SET and MYND domain
102738	-2.48876	-2.83656	0.313546	-0.034257	9.25041e-94	5.7831e-122	0.0206492	0.883915	4.45557	4.32963	30.1725	24.3084	unknown protein
39942	-2.49531	-0.417767	-1.97996	0.0975827	4.86394e-12	0.278415	8.78206e-07	0.876293	199.721	160.605	229.556	905.571	3-?-glucosidase
120751	-2.52179	-0.655848	-1.76572	0.100219	3.18184e-16	0.0417407	2.72108e-07	0.850798	149.629	133.275	225.083	765.412	unknown protein
76238	-2.52485	-1.40891	-0.36328	0.752654	1.04381e-55	2.79225e-18	0.0833878	2.18763e-05	63.0295	35.9597	160.876	206.95	plasma membrane H+ ATPase
56048	-2.54037	-1.96819	-0.377994	0.194185	1.13837e-75	1.59494e-47	0.00650284	0.370207	3.66117	3.20614	14.3044	18.6216	unknown protein
70996	-2.5448	-2.43697	-0.195449	-0.087619	8.33014e-42	2.21819e-37	0.392691	0.813507	1.88823	1.99738	10.1394	11.6072	SSCRP
69956	-2.55084	-4.28423	-0.511766	-2.24516	5.44598e-67	1.30663e-148	0.00321916	7.1202e-39	2.78382	11.8777	48.8068	69.5933	class V
3327	-2.56076	-3.04142	0.076225	-0.404434	6.3479e-111	4.80119e-155	0.681033	0.00244746	37.81	46.1662	287.106	272.335	NADH:flavin oxidoreductase/NADH oxidase
104419	-2.56509	-2.77484	0.403753	0.193996	4.09759e-39	1.14083e-47	0.0705931	0.537507	1.66821	1.54635	12.1085	9.16876	secreted
109960	-2.56716	-2.99209	0.319916	-0.105013	6.41907e-29	1.96387e-38	0.235464	0.813508	1.77759	1.53849	11.3034	9.05447	unknown protein in Sordariomycetes
37921	-2.57448	-2.99902	0.0651383	-0.359399	3.60713e-81	2.99072e-100	0.729912	0.0683768	1.44155	1.84986	11.5244	11.0373	Cytochrome P450 CYP2 subfamily
51130	-2.57898	-1.74558	-0.635513	0.197886	5.67179e-52	1.53677e-24	0.0018331	0.405131	550.777	469.824	1806.97	2807.16	cytochrome c
45573	-2.58603	-3.50654	0.592292	-0.328218	4.06883e-69	2.81387e-125	0.000536582	0.0783026	23.7336	25.8881	234.347	155.451	PTH11 GPCR
110171	-2.59315	-2.44452	-0.0906846	0.057951	5.04073e-161	2.55131e-143	0.54091	0.709294	311.91	290.716	1647.37	1754.26	S-adenosyl-L-homocysteine hydrolase
61127	-2.61787	-2.26984	-0.0814003	0.266625	7.30175e-191	2.30254e-148	0.516503	0.0179447	11.0803	8.89422	51.54	54.5384	Serine carboxypeptidase
74194	-2.62068	-2.02611	-0.626453	-0.0318822	5.88601e-59	8.53448e-36	0.00118204	0.913001	279.867	274.888	1095.12	1690.6	mannitol dehydrogenase LXR1
53079	-2.63518	-1.98388	-0.637702	0.0135949	1.2834e-34	4.04467e-20	0.0141456	0.976035	1.70562	1.85446	7.40188	11.5249	NADP/FAD dependent oxidoreductase
121498	-2.64118	-2.0831	-0.460082	0.0979948	1.68003e-48	1.05904e-30	0.0433967	0.744316	17.719	15.4563	70.0692	96.3891	Phosphatidylserine decarboxylase
64469	-2.6453	-2.84379	0.0267932	-0.171701	4.85237e-216	3.21743e-247	0.854396	0.123459	19.6524	20.7575	132.304	129.891	Hydrolases of alpha/beta hydrolase superfamily
123382	-2.64531	-0.80992	-1.52811	0.307282	7.84266e-12	0.0440158	0.000752582	0.597219	331.984	225.455	489.059	1410.49	Coproporphyrinogen III oxidase
108583	-2.65892	-3.39462	-0.380138	-1.11584	2.10269e-51	2.87326e-81	0.0992479	6.24713e-09	17.0316	33.1491	160.833	209.338	unknown protein
69863	-2.66359	-2.7123	0.119507	0.0707951	7.47285e-103	5.42672e-107	0.521895	0.730452	17.2193	15.4032	105.989	97.5845	Amidase
110152	-2.68906	-1.4745	-0.631627	0.58294	1.67742e-65	5.14521e-21	0.000446466	0.00146264	7.47989	4.85856	20.2463	31.3799	BZIP transcriptional regulator
77699	-2.6916	-0.774415	-1.65726	0.259928	8.25985e-12	0.0595221	0.000291295	0.672715	254.161	179.033	366.683	1156.59	unknown protein
102892	-2.69162	-0.463483	-2.18452	0.0436228	2.74624e-15	0.201263	4.80155e-09	0.944459	61.5047	57.2752	81.3948	370.04	unknown protein
120362	-2.69342	-3.08577	0.172046	-0.220305	3.59847e-52	3.51853e-66	0.476659	0.421461	1.62959	1.71238	12.4228	11.0377	orphan protein
110653	-2.69409	-2.43933	0.0297861	0.284538	3.41364e-127	1.16834e-105	0.881945	0.0399108	665.978	533.808	3524.1	3452.26	unknown protein
32755	-2.69642	-2.55607	0.172141	0.312492	2.40037e-77	1.05671e-77	0.265469	0.140755	3.6121	3.01827	22.071	19.6359	Histone tail methylase containing SET domain
54144	-2.69993	-3.37145	0.316324	-0.355194	6.47079e-216	0	0.00127638	0.00062527	5.72442	7.47151	60.5242	48.6057	ferric reductase
105444	-2.70055	-3.15888	0.1467	-0.311629	2.90379e-48	2.0899e-64	0.597709	0.21911	6.89565	7.57663	54.5287	49.278	SSCRP
54768	-2.7032	-4.6372	-0.842231	-2.77623	8.86094e-88	1.10048e-237	2.32146e-08	1.27304e-83	7.16064	42.809	155.51	278.8	unknown protein
43671	-2.70523	-3.20872	0.100566	-0.402922	2.6732e-71	9.49687e-99	0.679364	0.0309989	8.51235	10.0266	70.1322	65.4107	ammonium permease MEA1
22064	-2.70546	-0.424956	-1.99339	0.28711	9.59482e-14	0.273669	8.89125e-07	0.600072	205.64	166.515	272.775	1086.12	HSP40
65315	-2.70975	-2.905	0.0235317	-0.171724	1.17209e-55	1.25306e-63	0.941482	0.501936	19.6416	20.8965	138.944	136.711	bZIP transcription factor
58853	-2.71575	-3.34403	0.306622	-0.321659	3.82262e-215	0	0.00264104	0.00184398	31.6945	38.8189	315.645	255.201	Homeodomain-like Myb protein
74099	-2.71965	-0.60045	-2.04782	0.0713841	9.06213e-17	0.0808366	1.20705e-08	0.901312	34.0676	32.3467	51.534	213.099	unknown protein
76822	-2.72217	-3.04621	-0.956595	-1.28063	8.19144e-123	2.84037e-122	1.71283e-16	9.69694e-20	1.48773	3.58342	12.2021	23.6898	unknown protein
109476	-2.72853	-2.37595	-0.186469	0.166113	2.75742e-39	6.26559e-31	0.508701	0.634655	10.5167	9.54148	55.5465	63.3141	orphan protein
70912	-2.73725	-2.8207	0.0140429	-0.0693999	5.24202e-27	2.07975e-28	0.973529	0.886885	1.63034	1.65342	11.0458	10.9675	short chain dehydrogenase/reductase
105405	-2.76537	-0.249971	-2.5799	-0.0645106	2.53841e-07	0.693996	1.22151e-05	0.95279	3.61749	3.17812	3.57793	21.5538	orphan protein
105311	-2.79288	-3.61101	-0.153809	-0.971937	2.95008e-13	2.91653e-21	0.817552	0.0338768	331.462	541.844	3375.09	3754.81	SSCRP
55421	-2.80289	-0.555717	-2.29854	-0.0513694	1.48012e-09	0.260485	1.07731e-05	0.952377	18.8256	18.7586	26.6077	130.912	unknown protein
121350	-2.82511	-3.49835	0.185715	-0.487524	4.77896e-63	4.35213e-96	0.463715	0.0146513	1855.64	2433.84	19616.9	17247.4	unknown protein
105454	-2.83053	-3.52763	0.445979	-0.25112	2.84229e-42	7.88558e-62	0.0404472	0.471938	1.89476	1.89714	18.2007	13.3909	SSCRP
5612	-2.84058	-3.31934	0.265024	-0.213734	1.48419e-176	8.39926e-228	0.00644885	0.168827	2.27747	2.50852	21.6181	17.9938	MFS permease
111742	-2.84684	-3.03769	-0.182905	-0.373753	8.97751e-74	9.5297e-76	0.328802	0.111141	1.79612	2.21508	13.9794	15.9002	Zn2Cys6 transcriptional regulator
111682	-2.8572	-2.7765	-0.00587488	0.0748268	9.86793e-51	1.14272e-48	0.984368	0.835991	1.69829	1.57518	11.3718	11.4423	unknown protein
76784	-2.86566	-3.31604	0.0610098	-0.389363	6.772e-134	1.28731e-177	0.754076	0.00455039	30.5204	38.1148	289.677	277.673	sorbitol dehydrogenase
124001	-2.86634	-2.69109	-0.0339933	0.14126	9.51044e-212	1.82968e-194	0.788226	0.333348	3.47692	2.9801	21.1664	21.6673	Protein phosphatase 2C/pyruvate dehydrogenase (lipoamide) phosphatase
119902	-2.89122	-3.6018	0.551286	-0.1593	3.44295e-127	4.75063e-196	4.69304e-05	0.350993	13.4209	13.6125	147.975	100.98	orphan protein
103048	-2.91762	-3.46533	0.218774	-0.328931	1.01466e-143	3.35136e-190	0.0948144	0.0386914	5.21029	5.83342	51.4128	44.1937	orphan protein
77806	-2.9233	-2.99539	-0.17633	-0.248414	2.96251e-283	1.6827e-296	0.0993283	0.0103648	120.469	138.579	930.225	1051.15	class V
54622	-2.93459	-3.5883	0.0816915	-0.572012	4.46609e-16	2.95257e-20	0.878039	0.337526	1.679	2.00207	15.9115	15.1033	unknown protein
107172	-2.93648	-1.89665	-1.10724	-0.0674089	3.95223e-20	5.09351e-09	0.00294333	0.909071	1.55295	1.55959	5.52659	11.9041	AIB forming ?
76995	-2.9621	-3.41226	-0.175951	-0.626115	8.8247e-09	3.84658e-11	0.844042	0.379035	1.86489	2.08854	14.4091	16.2791	unknown protein
121686	-2.96338	-2.88637	-0.221535	-0.144528	5.66861e-243	2.52982e-230	0.052439	0.220522	73.1893	76.0129	508.431	592.823	Serine hydroxymethyltransferase
107639	-2.97514	-1.54489	-1.69804	-0.26779	2.64326e-20	2.3014e-06	2.94642e-06	0.579434	42.4646	47.6019	115.362	374.319	unknown protein
80142	-2.99056	-0.691933	-2.15838	0.140247	1.12579e-14	0.0889439	5.86076e-07	0.832056	251.964	217.692	387.573	1730.18	HSP104 and related ATP-dependent Clp proteases
104461	-2.99463	-3.55682	0.394631	-0.167562	1.19003e-164	1.07902e-230	0.00208836	0.266988	20.9086	21.7241	227.522	173.09	Epoxide hydrolase
67026	-3.00951	-3.23333	-0.0902823	-0.314098	6.99496e-124	2.22014e-139	0.642166	0.0573463	4.56622	5.40714	40.8854	43.5413	siderophore transporter
59137	-3.01306	-1.26177	-1.85097	-0.0996833	4.53135e-46	4.12612e-09	2.0107e-16	0.781372	236.812	231.193	517.343	1866.34	unknown protein
67109	-3.03338	-3.14529	-0.335836	-0.447746	6.00635e-68	1.68174e-66	0.0982382	0.0703636	1.07442	1.55056	10.0928	12.755	unknown protein
121022	-3.04876	-3.65737	0.247925	-0.360684	2.43799e-153	3.14336e-219	0.102417	0.0086197	28.0223	34.2998	337.11	283.889	unknown protein
112665	-3.0618	-3.76129	0.168534	-0.530951	6.89145e-62	1.71858e-86	0.515411	0.0315092	4.01326	5.40731	50.8134	45.2473	GCN5-related N-acetyltransferase
[truncated: 88 more rows]
